# Supplementary material for: Stroke in the adult Qatari population (Q-stroke) a hospital-based retrospective cohort study
Source: PLoS One. 2020 Sep 21;15(9):e0238865. doi: 10.1371/journal.pone.0238865 (PMC7505434; doi:10.1371/journal.pone.0238865)
Supplement: S1 Data — (XLSX) [file pone.0238865.s001.xlsx]

## Sheet: Qstroke2013_2017OngoingModifica
YearOfStrokescale	DIAGNOSIS	ETIOLOGY	Bamfords_class	NIHSSSS	NUMBEROFPREVIOUSSTROKES	FisteverstROKES	Age	Gender	RiskfactorAHTN	RiskfactorDM	Smoking	dyslipdemia	CAD	CHF	RiskfactorICM	HF	AF	RHD	Cerebralinfarction	TIA	ICH	SAH	NIHSSCORE	THROMBOLYSIS	DTN_Min	CHOLESTROL	HDL	LDL	TGS	HBA1C	IFETIOLOGY3	DEATH	IFYES	NIHSSCOREATDISCHARGE	MRS	MRS90DAYS	Age_Group	priorStroke_TIA	Anyfamilyhistory	YearOfStroke	CorrectYear	ICHdiagnoisis	TIAdiagnoisis	cardiologicalDisease	Mortality	Outcome	Diagnosis_Group	filter_$
2014	1	2	0	0	0	0	75	1	1	1	0	1	0	0	0	0	0	0	0	1	0	0	0	0	#NULL!	#NULL!	#NULL!	#NULL!	#NULL!	6.5	#NULL!	0	#NULL!	0	0	0	3	0	0	4	1	0	1	0	0	0	1	0
2015	1	6	0	#NULL!	0	0	74	1	1	1	0	0	0	0	#NULL!	#NULL!	0	#NULL!	#NULL!	#NULL!	#NULL!	#NULL!	0	0	#NULL!	#NULL!	#NULL!	#NULL!	#NULL!	6.5	#NULL!	#NULL!	#NULL!	#NULL!	0	0	#NULL!	0	#NULL!	#NULL!	#NULL!	#NULL!	#NULL!	0	0	0	1	1
2014	2	1	2	6	1	1	79	2	1	1	0	0	1	0	1	0	0	0	1	0	0	0	6	0	#NULL!	4.44	1.23	2.84	0.83	10.4	#NULL!	0	#NULL!	6	0	4	3	1	0	4	1	0	0	1	0	1	1	0
2015	2	4	4	#NULL!	1	1	79	2	1	1	0	0	0	0	#NULL!	#NULL!	0	#NULL!	#NULL!	#NULL!	#NULL!	#NULL!	4	0	#NULL!	3.12	1.11	1.64	0.82	12.6	#NULL!	#NULL!	#NULL!	#NULL!	3	#NULL!	#NULL!	0	#NULL!	#NULL!	#NULL!	#NULL!	#NULL!	0	#NULL!	#NULL!	1	1
2015	1	6	0	#NULL!	0	0	65	2	1	1	0	0	0	0	#NULL!	#NULL!	0	#NULL!	#NULL!	#NULL!	#NULL!	#NULL!	0	0	#NULL!	#NULL!	#NULL!	#NULL!	#NULL!	8.2	#NULL!	#NULL!	#NULL!	#NULL!	3	#NULL!	#NULL!	0	#NULL!	#NULL!	#NULL!	#NULL!	#NULL!	0	#NULL!	#NULL!	1	1
2014	3	6	#NULL!	23	0	0	59	2	1	1	0	1	0	0	#NULL!	#NULL!	#NULL!	0	0	0	1	0	23	0	#NULL!	5.4	1.17	3.8	0.96	#NULL!	#NULL!	#NULL!	#NULL!	10	1	2	1	1	0	4	1	1	0	0	0	0	2	0
2014	2	2	1	4	1	1	81	1	1	1	0	0	1	0	1	0	0	0	1	0	0	0	4	0	#NULL!	#NULL!	#NULL!	#NULL!	#NULL!	5.8	#NULL!	0	#NULL!	#NULL!	3	#NULL!	4	1	0	4	1	0	0	1	#NULL!	#NULL!	1	0
2015	2	2	1	#NULL!	2	1	80	1	1	1	0	0	0	0	#NULL!	#NULL!	0	#NULL!	#NULL!	#NULL!	#NULL!	#NULL!	4	0	#NULL!	4.6	1.39	2.92	0.7	5.8	#NULL!	#NULL!	#NULL!	#NULL!	3	#NULL!	#NULL!	0	#NULL!	#NULL!	#NULL!	#NULL!	#NULL!	0	#NULL!	#NULL!	1	1
2017	1	6	0	#NULL!	0	0	64	1	1	1	#NULL!	1	0	0	#NULL!	#NULL!	0	#NULL!	#NULL!	#NULL!	#NULL!	#NULL!	0	0	#NULL!	3.3	1.21	1.73	0.8	6.6	#NULL!	#NULL!	#NULL!	2	#NULL!	3	#NULL!	#NULL!	#NULL!	#NULL!	#NULL!	#NULL!	#NULL!	#NULL!	0	1	1	1
2017	2	2	4	#NULL!	0	0	60	2	1	1	#NULL!	1	0	0	#NULL!	#NULL!	0	#NULL!	#NULL!	#NULL!	#NULL!	#NULL!	3	0	#NULL!	4.1	1.63	2.1	0.8	8.9	#NULL!	#NULL!	#NULL!	5	#NULL!	2	#NULL!	#NULL!	#NULL!	#NULL!	#NULL!	#NULL!	#NULL!	#NULL!	0	0	1	1
2014	2	2	1	2	0	0	78	2	1	0	0	1	0	0	0	0	0	0	1	0	0	0	2	0	#NULL!	#NULL!	#NULL!	#NULL!	#NULL!	5.3	#NULL!	0	#NULL!	#NULL!	5	#NULL!	3	0	0	4	1	0	0	0	#NULL!	#NULL!	1	0
2016	2	4	4	#NULL!	0	0	49	2	1	1	0	1	0	0	#NULL!	#NULL!	0	#NULL!	#NULL!	#NULL!	#NULL!	#NULL!	6	0	#NULL!	3.5	0.82	1.72	2.1	10.6	#NULL!	#NULL!	#NULL!	#NULL!	4	#NULL!	#NULL!	0	#NULL!	#NULL!	#NULL!	#NULL!	#NULL!	0	#NULL!	#NULL!	1	1
2017	2	1	2	#NULL!	1	1	50	2	1	1	#NULL!	1	0	0	#NULL!	#NULL!	0	#NULL!	#NULL!	#NULL!	#NULL!	#NULL!	5	0	#NULL!	5.8	0.82	3.63	3.1	15.5	#NULL!	#NULL!	#NULL!	25	#NULL!	0	#NULL!	#NULL!	#NULL!	#NULL!	#NULL!	#NULL!	#NULL!	#NULL!	0	0	1	1
2014	2	1	2	6	1	1	70	1	1	1	0	1	1	0	1	0	0	0	1	0	0	0	6	0	#NULL!	5.81	1.3	3.85	1.47	6.2	#NULL!	0	#NULL!	6	0	4	2	1	0	4	1	0	0	1	0	1	1	0
2014	2	3	2	13	0	0	85	2	1	1	0	0	1	1	1	1	1	0	1	0	0	0	13	0	#NULL!	#NULL!	#NULL!	#NULL!	#NULL!	7.8	#NULL!	0	#NULL!	13	5	5	4	0	1	4	1	0	0	2	0	1	1	0
2015	2	2	1	#NULL!	0	0	70	2	1	1	0	1	0	0	#NULL!	#NULL!	0	#NULL!	#NULL!	#NULL!	#NULL!	#NULL!	0	0	#NULL!	4.37	1.06	2.85	1.03	7.1	#NULL!	#NULL!	#NULL!	#NULL!	2	3	#NULL!	0	#NULL!	#NULL!	#NULL!	#NULL!	#NULL!	0	0	1	1	1
2015	1	6	0	#NULL!	0	0	60	2	1	1	0	1	0	0	#NULL!	#NULL!	0	#NULL!	#NULL!	#NULL!	#NULL!	#NULL!	0	0	#NULL!	3.8	0.98	2.89	1.9	6.8	#NULL!	#NULL!	#NULL!	#NULL!	0	0	#NULL!	0	#NULL!	#NULL!	#NULL!	#NULL!	#NULL!	0	0	0	1	1
2016	2	2	2	#NULL!	0	0	56	2	1	1	0	1	0	0	#NULL!	#NULL!	0	#NULL!	#NULL!	#NULL!	#NULL!	#NULL!	2	0	#NULL!	3.8	0.82	2.24	1.6	5.8	#NULL!	#NULL!	#NULL!	#NULL!	4	#NULL!	#NULL!	0	#NULL!	#NULL!	#NULL!	#NULL!	#NULL!	0	#NULL!	#NULL!	1	1
2017	3	6	#NULL!	#NULL!	0	0	73	2	1	1	#NULL!	0	0	0	#NULL!	#NULL!	0	#NULL!	#NULL!	#NULL!	#NULL!	#NULL!	25	0	#NULL!	3.7	1.44	1.75	1	8.2	#NULL!	#NULL!	#NULL!	1	#NULL!	6	#NULL!	#NULL!	#NULL!	#NULL!	#NULL!	#NULL!	#NULL!	#NULL!	1	1	2	1
2014	2	2	1	4	1	1	76	2	1	1	0	1	1	0	1	0	0	0	1	0	0	0	4	0	#NULL!	4.2	1.17	2	2.19	7.7	#NULL!	0	#NULL!	4	0	1	3	1	0	4	1	0	0	1	0	0	1	0
2014	2	3	4	2	0	0	79	2	1	1	0	1	1	1	1	1	1	0	1	0	0	0	2	0	#NULL!	4	1.73	1.87	0.93	8.3	#NULL!	0	#NULL!	1	2	1	3	0	0	4	1	0	0	2	0	0	1	0
2013	2	3	2	14	1	1	72	2	1	1	0	1	1	0	1	0	1	0	1	0	0	0	14	0	#NULL!	4.74	1.31	2.87	1.24	14.4	1	0	#NULL!	14	4	4	3	1	0	3	1	0	0	1	0	1	1	0
2014	2	3	4	0	3	1	85	2	1	1	0	1	1	1	1	1	1	0	0	1	0	0	7	0	#NULL!	#NULL!	#NULL!	#NULL!	#NULL!	#NULL!	#NULL!	0	#NULL!	7	4	5	4	1	0	4	1	0	0	2	0	1	1	0
2017	2	3	2	#NULL!	0	0	69	2	1	1	#NULL!	1	0	0	#NULL!	#NULL!	0	#NULL!	#NULL!	#NULL!	#NULL!	#NULL!	1	0	#NULL!	3.8	0.81	2.43	1.2	7.2	#NULL!	#NULL!	#NULL!	8	#NULL!	0	#NULL!	#NULL!	#NULL!	#NULL!	#NULL!	#NULL!	#NULL!	#NULL!	0	0	1	1
2016	3	6	#NULL!	#NULL!	0	0	64	1	1	1	0	0	0	1	#NULL!	#NULL!	0	#NULL!	#NULL!	#NULL!	#NULL!	#NULL!	11	0	#NULL!	#NULL!	#NULL!	#NULL!	#NULL!	#NULL!	#NULL!	#NULL!	#NULL!	#NULL!	5	1	#NULL!	1	#NULL!	#NULL!	#NULL!	#NULL!	#NULL!	2	0	0	2	1
2013	2	2	1	#NULL!	0	0	68	2	0	#NULL!	#NULL!	#NULL!	0	0	#NULL!	#NULL!	#NULL!	0	#NULL!	#NULL!	#NULL!	#NULL!	#NULL!	0	#NULL!	4.29	0.77	3.13	0.86	#NULL!	#NULL!	#NULL!	#NULL!	#NULL!	#NULL!	#NULL!	2	1	0	3	1	0	0	0	#NULL!	#NULL!	1	0
2014	2	2	1	1	0	0	80	2	1	1	0	1	1	0	1	0	0	0	1	0	0	0	1	0	#NULL!	4.18	0.99	2.3	1.96	9.9	#NULL!	0	#NULL!	0	4	2	3	0	0	4	1	0	0	1	0	0	1	0
2015	2	2	4	#NULL!	1	1	79	2	1	1	0	1	0	0	#NULL!	#NULL!	0	#NULL!	#NULL!	#NULL!	#NULL!	#NULL!	1	0	#NULL!	4.18	0.99	2.3	1.96	9.9	#NULL!	#NULL!	#NULL!	#NULL!	4	#NULL!	#NULL!	0	#NULL!	#NULL!	#NULL!	#NULL!	#NULL!	0	#NULL!	#NULL!	1	1
2017	2	1	2	#NULL!	0	0	78	2	1	1	#NULL!	1	0	0	#NULL!	#NULL!	0	#NULL!	#NULL!	#NULL!	#NULL!	#NULL!	8	0	#NULL!	6.2	0.94	4.65	1.4	6.6	#NULL!	#NULL!	#NULL!	8	#NULL!	2	#NULL!	#NULL!	#NULL!	#NULL!	#NULL!	#NULL!	#NULL!	#NULL!	0	0	1	1
2014	2	2	1	14	1	1	55	2	0	1	1	1	1	0	1	0	0	0	1	0	0	0	14	0	#NULL!	5.67	3.36	3.86	1.1	8.1	#NULL!	0	#NULL!	#NULL!	0	0	1	1	0	4	1	0	0	1	0	0	1	0
2013	2	1	2	4	1	1	43	2	1	1	0	0	1	0	1	0	0	0	1	0	0	0	4	0	#NULL!	5.06	1.36	3.09	1.36	11.8	#NULL!	0	#NULL!	4	0	4	1	1	0	3	1	0	0	1	0	1	1	0
2016	2	5	4	#NULL!	0	0	53	2	1	1	0	1	0	0	#NULL!	#NULL!	0	#NULL!	#NULL!	#NULL!	#NULL!	#NULL!	3	0	#NULL!	4.5	1.7	1.61	2.6	9.6	#NULL!	#NULL!	#NULL!	#NULL!	2	0	#NULL!	0	#NULL!	#NULL!	#NULL!	#NULL!	#NULL!	0	0	0	1	1
2015	1	6	0	#NULL!	0	0	36	2	1	1	0	1	0	0	#NULL!	#NULL!	0	#NULL!	#NULL!	#NULL!	#NULL!	#NULL!	0	0	#NULL!	4.6	0.93	2.63	2.3	7.1	#NULL!	#NULL!	#NULL!	#NULL!	0	0	#NULL!	0	#NULL!	#NULL!	#NULL!	#NULL!	#NULL!	0	0	0	1	1
2013	2	1	2	8	1	1	57	2	1	1	0	0	1	0	1	0	0	0	1	0	0	0	8	0	#NULL!	3.6	0.64	1.85	2.46	6	#NULL!	0	#NULL!	8	5	5	1	1	0	3	1	0	0	1	0	1	1	0
2015	2	2	4	#NULL!	0	0	73	2	1	1	0	1	0	0	#NULL!	#NULL!	0	#NULL!	#NULL!	#NULL!	#NULL!	#NULL!	2	0	#NULL!	5.4	1.39	3.41	1.2	6.6	#NULL!	#NULL!	#NULL!	#NULL!	1	0	#NULL!	1	#NULL!	#NULL!	#NULL!	#NULL!	#NULL!	0	0	0	1	1
2015	2	5	2	#NULL!	0	0	72	1	1	1	0	0	1	0	#NULL!	#NULL!	0	#NULL!	#NULL!	#NULL!	#NULL!	#NULL!	0	0	#NULL!	5.2	0.94	3.88	0.8	7.2	#NULL!	#NULL!	#NULL!	#NULL!	2	0	#NULL!	0	#NULL!	#NULL!	#NULL!	#NULL!	#NULL!	1	0	0	1	1
2013	2	3	4	0	0	0	73	1	1	1	0	1	1	1	1	1	0	0	1	1	0	0	5	0	#NULL!	5.71	1.52	2.75	3.21	11.6	7	0	#NULL!	5	0	4	3	0	1	3	1	0	1	2	0	1	1	0
2017	2	1	2	#NULL!	0	0	30	1	0	1	#NULL!	0	0	0	#NULL!	#NULL!	0	#NULL!	#NULL!	#NULL!	#NULL!	#NULL!	5	0	#NULL!	#NULL!	#NULL!	#NULL!	#NULL!	#NULL!	#NULL!	#NULL!	#NULL!	0	#NULL!	2	#NULL!	#NULL!	#NULL!	#NULL!	#NULL!	#NULL!	#NULL!	#NULL!	0	0	1	1
2013	3	6	#NULL!	13	0	0	72	2	1	1	0	0	1	1	1	1	0	0	0	0	1	0	13	0	#NULL!	#NULL!	#NULL!	#NULL!	#NULL!	6.4	#NULL!	0	#NULL!	1	5	0	3	0	1	3	1	1	0	2	0	0	2	0
2014	2	3	1	7	0	0	68	2	1	1	0	1	1	1	1	1	1	0	1	0	0	0	7	0	#NULL!	3.31	0.72	2.17	0.93	11.3	1	1	2	7	4	6	2	0	0	4	1	0	0	2	1	1	1	0
2014	3	6	#NULL!	3	0	0	59	2	1	1	0	0	0	0	0	0	0	0	0	0	1	0	3	0	#NULL!	#NULL!	#NULL!	#NULL!	#NULL!	8.1	#NULL!	0	#NULL!	1	0	0	1	0	0	4	1	1	0	0	0	0	2	0
2015	2	5	2	#NULL!	0	0	53	2	1	1	0	0	0	0	#NULL!	#NULL!	0	#NULL!	#NULL!	#NULL!	#NULL!	#NULL!	2	0	#NULL!	3.6	0.81	1.53	2.8	11.4	#NULL!	#NULL!	#NULL!	#NULL!	1	0	#NULL!	0	#NULL!	#NULL!	#NULL!	#NULL!	#NULL!	0	0	0	1	1
2013	2	2	1	9	1	1	82	1	1	0	0	1	1	0	1	0	0	0	1	0	0	0	9	0	#NULL!	3.41	1.22	1.56	1.41	5.4	#NULL!	0	#NULL!	4	5	5	4	1	0	3	1	0	0	1	0	1	1	0
2015	2	1	2	#NULL!	0	0	80	1	1	1	0	1	0	0	#NULL!	#NULL!	0	#NULL!	#NULL!	#NULL!	#NULL!	#NULL!	2	0	#NULL!	#NULL!	#NULL!	#NULL!	#NULL!	5.9	#NULL!	#NULL!	#NULL!	#NULL!	3	3	#NULL!	0	#NULL!	#NULL!	#NULL!	#NULL!	#NULL!	0	0	1	1	1
2016	2	5	2	#NULL!	0	0	64	1	1	1	0	0	1	0	#NULL!	#NULL!	0	#NULL!	#NULL!	#NULL!	#NULL!	#NULL!	2	0	#NULL!	3.7	1.16	1.71	1.8	11.4	#NULL!	#NULL!	#NULL!	#NULL!	0	0	#NULL!	0	#NULL!	#NULL!	#NULL!	#NULL!	#NULL!	1	0	0	1	1
2016	2	3	4	#NULL!	0	0	79	1	1	1	1	0	0	0	#NULL!	#NULL!	1	#NULL!	#NULL!	#NULL!	#NULL!	#NULL!	2	0	#NULL!	2.9	0.9	1.48	1.2	10.7	#NULL!	#NULL!	#NULL!	#NULL!	4	3	#NULL!	0	#NULL!	#NULL!	#NULL!	#NULL!	#NULL!	0	0	1	1	1
2016	3	6	#NULL!	#NULL!	1	1	79	1	1	1	0	1	0	0	#NULL!	#NULL!	1	#NULL!	#NULL!	#NULL!	#NULL!	#NULL!	3	0	#NULL!	4	1.15	2.45	0.9	8.8	#NULL!	#NULL!	#NULL!	#NULL!	4	3	#NULL!	0	#NULL!	#NULL!	#NULL!	#NULL!	#NULL!	0	0	1	2	1
2017	3	6	#NULL!	#NULL!	1	1	80	1	1	1	#NULL!	1	0	0	#NULL!	#NULL!	1	#NULL!	#NULL!	#NULL!	#NULL!	#NULL!	18	0	#NULL!	#NULL!	#NULL!	#NULL!	#NULL!	#NULL!	#NULL!	#NULL!	#NULL!	2	#NULL!	3	#NULL!	#NULL!	#NULL!	#NULL!	#NULL!	#NULL!	#NULL!	#NULL!	0	1	2	1
2016	3	6	#NULL!	#NULL!	0	0	77	1	1	0	0	1	0	0	#NULL!	#NULL!	1	#NULL!	#NULL!	#NULL!	#NULL!	#NULL!	25	0	#NULL!	#NULL!	#NULL!	#NULL!	#NULL!	#NULL!	#NULL!	#NULL!	#NULL!	#NULL!	6	6	#NULL!	0	#NULL!	#NULL!	#NULL!	#NULL!	#NULL!	0	1	1	2	1
2015	2	2	1	#NULL!	0	0	82	1	1	0	0	1	0	0	#NULL!	#NULL!	0	#NULL!	#NULL!	#NULL!	#NULL!	#NULL!	4	0	#NULL!	3.6	0.83	2.3	1.3	6	#NULL!	#NULL!	#NULL!	#NULL!	1	1	#NULL!	0	#NULL!	#NULL!	#NULL!	#NULL!	#NULL!	0	0	0	1	1
2014	2	1	4	9	1	1	71	2	1	1	0	0	1	0	1	0	0	0	1	0	0	0	9	0	#NULL!	3.62	1.64	1.24	1.65	8	#NULL!	0	#NULL!	9	4	5	3	1	1	4	1	0	0	1	0	1	1	0
2015	2	2	1	#NULL!	0	0	57	1	1	1	0	0	0	0	#NULL!	#NULL!	0	#NULL!	#NULL!	#NULL!	#NULL!	#NULL!	3	0	#NULL!	3.8	0.68	1.08	6.8	9	#NULL!	#NULL!	#NULL!	#NULL!	3	3	#NULL!	0	#NULL!	#NULL!	#NULL!	#NULL!	#NULL!	0	0	1	1	1
2015	2	5	2	#NULL!	0	0	75	1	1	1	0	1	1	0	#NULL!	#NULL!	0	#NULL!	#NULL!	#NULL!	#NULL!	#NULL!	10	0	#NULL!	3.16	0.6	2.07	1.09	7.4	#NULL!	#NULL!	#NULL!	#NULL!	4	#NULL!	#NULL!	0	#NULL!	#NULL!	#NULL!	#NULL!	#NULL!	1	#NULL!	#NULL!	1	1
2017	2	2	1	#NULL!	0	0	71	1	0	1	#NULL!	1	0	0	#NULL!	#NULL!	0	#NULL!	#NULL!	#NULL!	#NULL!	#NULL!	0	0	#NULL!	3.8	1.1	2.13	1.4	6.3	#NULL!	#NULL!	#NULL!	0	#NULL!	0	#NULL!	#NULL!	#NULL!	#NULL!	#NULL!	#NULL!	#NULL!	#NULL!	0	0	1	1
2015	2	2	1	#NULL!	0	0	56	2	0	0	0	1	0	0	#NULL!	#NULL!	0	#NULL!	#NULL!	#NULL!	#NULL!	#NULL!	0	0	#NULL!	6.2	0.87	4.5	1.9	6.2	#NULL!	#NULL!	#NULL!	#NULL!	0	0	#NULL!	0	#NULL!	#NULL!	#NULL!	#NULL!	#NULL!	0	0	0	1	1
2015	2	2	4	#NULL!	0	0	81	1	1	1	1	1	0	0	#NULL!	#NULL!	0	#NULL!	#NULL!	#NULL!	#NULL!	#NULL!	3	0	#NULL!	5.76	1.47	3.69	1.34	10.2	#NULL!	#NULL!	#NULL!	#NULL!	1	0	#NULL!	0	#NULL!	#NULL!	#NULL!	#NULL!	#NULL!	0	0	0	1	1
2015	1	6	0	#NULL!	0	0	70	2	1	1	0	0	0	0	#NULL!	#NULL!	0	#NULL!	#NULL!	#NULL!	#NULL!	#NULL!	0	0	#NULL!	3.7	0.76	1.82	2.5	6.2	#NULL!	#NULL!	#NULL!	#NULL!	0	0	#NULL!	0	#NULL!	#NULL!	#NULL!	#NULL!	#NULL!	0	0	0	1	1
2017	1	6	0	#NULL!	0	0	72	2	1	1	#NULL!	0	0	0	#NULL!	#NULL!	0	#NULL!	#NULL!	#NULL!	#NULL!	#NULL!	0	0	#NULL!	3.4	1.17	0.79	3.2	7.8	#NULL!	#NULL!	#NULL!	2	#NULL!	2	#NULL!	#NULL!	#NULL!	#NULL!	#NULL!	#NULL!	#NULL!	#NULL!	0	0	1	1
2015	2	5	2	#NULL!	0	0	80	2	1	1	0	1	1	0	#NULL!	#NULL!	0	#NULL!	#NULL!	#NULL!	#NULL!	#NULL!	7	0	#NULL!	4.93	1.33	2.85	1.68	7.4	#NULL!	#NULL!	#NULL!	#NULL!	4	#NULL!	#NULL!	0	#NULL!	#NULL!	#NULL!	#NULL!	#NULL!	1	#NULL!	#NULL!	1	1
2017	2	4	1	#NULL!	0	0	67	1	1	1	#NULL!	1	0	0	#NULL!	#NULL!	0	#NULL!	#NULL!	#NULL!	#NULL!	#NULL!	4	1	40	3	0.99	1.45	1.3	7.3	#NULL!	#NULL!	#NULL!	1	#NULL!	3	#NULL!	#NULL!	#NULL!	#NULL!	#NULL!	#NULL!	#NULL!	#NULL!	0	1	1	1
2017	2	2	1	#NULL!	0	0	76	2	0	0	#NULL!	1	0	0	#NULL!	#NULL!	0	#NULL!	#NULL!	#NULL!	#NULL!	#NULL!	2	0	#NULL!	6.51	1.98	4.15	0.84	5.3	#NULL!	#NULL!	#NULL!	0	#NULL!	2	#NULL!	#NULL!	#NULL!	#NULL!	#NULL!	#NULL!	#NULL!	#NULL!	0	0	1	1
2015	2	1	2	#NULL!	0	0	87	1	1	1	0	1	1	0	#NULL!	#NULL!	1	#NULL!	#NULL!	#NULL!	#NULL!	#NULL!	7	0	#NULL!	2.52	0.57	1.41	1.18	7.5	#NULL!	#NULL!	#NULL!	#NULL!	6	6	#NULL!	1	#NULL!	#NULL!	#NULL!	#NULL!	#NULL!	1	1	1	1	1
2015	2	3	1	#NULL!	0	0	77	1	1	1	0	1	0	0	#NULL!	#NULL!	1	#NULL!	#NULL!	#NULL!	#NULL!	#NULL!	3	0	#NULL!	#NULL!	#NULL!	#NULL!	#NULL!	7.6	#NULL!	#NULL!	#NULL!	#NULL!	4	#NULL!	#NULL!	0	#NULL!	#NULL!	#NULL!	#NULL!	#NULL!	1	#NULL!	#NULL!	1	1
2013	2	1	2	15	0	0	59	2	1	1	0	0	1	0	1	0	0	0	1	0	0	0	15	0	#NULL!	4.9	1.09	#NULL!	0.66	9.4	#NULL!	0	#NULL!	15	5	5	1	0	0	3	1	0	0	1	0	1	1	0
2016	2	1	2	#NULL!	0	0	88	2	1	0	0	1	0	0	#NULL!	#NULL!	0	#NULL!	#NULL!	#NULL!	#NULL!	#NULL!	6	1	51	5.7	1.45	3.83	0.9	5.6	#NULL!	#NULL!	#NULL!	10	5	5	#NULL!	0	#NULL!	#NULL!	#NULL!	#NULL!	#NULL!	0	0	1	1	1
2014	2	4	1	1	0	0	41	2	0	0	0	0	0	0	0	0	0	0	0	0	0	0	1	0	#NULL!	5.6	1.2	3.9	1.1	5.5	#NULL!	0	#NULL!	#NULL!	1	#NULL!	1	0	0	4	1	0	0	0	#NULL!	#NULL!	1	0
2015	#NULL!	4	#NULL!	#NULL!	1	1	41	2	0	0	0	0	0	0	#NULL!	#NULL!	0	#NULL!	#NULL!	#NULL!	#NULL!	#NULL!	1	0	#NULL!	5.6	1.23	3.91	1.1	5.5	#NULL!	#NULL!	#NULL!	#NULL!	1	1	#NULL!	0	#NULL!	#NULL!	#NULL!	#NULL!	#NULL!	0	0	0	#NULL!	1
2017	1	6	0	#NULL!	0	0	32	2	1	1	#NULL!	1	0	0	#NULL!	#NULL!	0	#NULL!	#NULL!	#NULL!	#NULL!	#NULL!	1	0	#NULL!	2.8	0.7	1.59	1.2	10.4	#NULL!	#NULL!	#NULL!	3	#NULL!	0	#NULL!	#NULL!	#NULL!	#NULL!	#NULL!	#NULL!	#NULL!	#NULL!	0	0	1	1
2016	2	2	1	#NULL!	0	0	84	2	1	1	0	1	1	0	#NULL!	#NULL!	0	#NULL!	#NULL!	#NULL!	#NULL!	#NULL!	2	0	#NULL!	3.7	1.15	2.18	0.8	7.8	#NULL!	#NULL!	#NULL!	3	4	0	#NULL!	0	#NULL!	#NULL!	#NULL!	#NULL!	#NULL!	1	0	0	1	1
2017	2	2	2	#NULL!	0	0	60	2	1	1	#NULL!	0	0	0	#NULL!	#NULL!	0	#NULL!	#NULL!	#NULL!	#NULL!	#NULL!	2	0	#NULL!	4.5	0.96	2.85	1.6	7.8	#NULL!	#NULL!	#NULL!	7	#NULL!	5	#NULL!	#NULL!	#NULL!	#NULL!	#NULL!	#NULL!	#NULL!	#NULL!	0	1	1	1
2014	2	2	1	4	0	0	63	2	1	1	0	1	0	0	0	0	0	0	0	1	0	0	4	0	#NULL!	15.2	1.47	12.38	3	11.8	#NULL!	0	#NULL!	0	0	0	2	0	1	4	1	0	0	0	0	0	1	0
2013	2	2	1	9	1	1	68	2	1	1	1	0	1	0	1	0	0	0	1	0	0	0	9	0	#NULL!	3.67	0.9	1.93	1.86	8.5	#NULL!	0	#NULL!	4	0	2	2	1	0	3	1	0	0	1	0	0	1	0
2013	2	5	3	18	0	0	87	1	1	0	0	0	1	0	1	0	1	0	1	0	0	0	18	0	#NULL!	#NULL!	#NULL!	#NULL!	#NULL!	#NULL!	#NULL!	0	#NULL!	18	5	5	4	0	0	3	1	0	0	1	0	1	1	0
2015	2	1	2	#NULL!	0	0	78	1	0	0	0	1	1	0	#NULL!	#NULL!	0	#NULL!	#NULL!	#NULL!	#NULL!	#NULL!	2	0	#NULL!	5.1	0.93	3.62	1.2	5.6	#NULL!	#NULL!	#NULL!	#NULL!	2	1	#NULL!	1	#NULL!	#NULL!	#NULL!	#NULL!	#NULL!	1	0	0	1	1
2016	2	2	2	#NULL!	1	1	79	1	1	0	0	1	1	0	#NULL!	#NULL!	0	#NULL!	#NULL!	#NULL!	#NULL!	#NULL!	7	0	#NULL!	6.5	1	4.99	1.1	5.7	#NULL!	#NULL!	#NULL!	6	5	5	#NULL!	0	#NULL!	#NULL!	#NULL!	#NULL!	#NULL!	1	0	1	1	1
2017	2	4	4	#NULL!	0	0	45	2	1	1	#NULL!	0	0	0	#NULL!	#NULL!	0	#NULL!	#NULL!	#NULL!	#NULL!	#NULL!	2	0	#NULL!	2.9	0.94	1.22	1.6	15.6	#NULL!	#NULL!	#NULL!	0	#NULL!	6	#NULL!	#NULL!	#NULL!	#NULL!	#NULL!	#NULL!	#NULL!	#NULL!	1	1	1	1
2015	2	2	4	#NULL!	0	0	50	1	1	1	1	1	1	0	#NULL!	#NULL!	0	#NULL!	#NULL!	#NULL!	#NULL!	#NULL!	4	0	#NULL!	6.1	0.94	3.87	2.9	13.5	#NULL!	#NULL!	#NULL!	#NULL!	3	#NULL!	#NULL!	0	#NULL!	#NULL!	#NULL!	#NULL!	#NULL!	1	#NULL!	#NULL!	1	1
2015	2	2	4	#NULL!	1	1	50	1	1	1	0	0	1	0	#NULL!	#NULL!	0	#NULL!	#NULL!	#NULL!	#NULL!	#NULL!	2	0	#NULL!	6.4	1.25	4.3	1.9	18.2	#NULL!	#NULL!	#NULL!	#NULL!	2	1	#NULL!	0	#NULL!	#NULL!	#NULL!	#NULL!	#NULL!	0	0	0	1	1
2016	2	2	4	#NULL!	2	1	51	1	1	1	0	0	0	0	#NULL!	#NULL!	0	#NULL!	#NULL!	#NULL!	#NULL!	#NULL!	3	0	#NULL!	6.4	1.25	4.3	1.9	18.2	#NULL!	#NULL!	#NULL!	#NULL!	3	4	#NULL!	0	#NULL!	#NULL!	#NULL!	#NULL!	#NULL!	0	0	1	1	1
2016	2	1	4	#NULL!	3	1	51	1	1	1	0	1	0	0	#NULL!	#NULL!	0	#NULL!	#NULL!	#NULL!	#NULL!	#NULL!	4	0	#NULL!	4.1	1.47	2.18	1	18.2	#NULL!	#NULL!	#NULL!	#NULL!	4	4	#NULL!	0	#NULL!	#NULL!	#NULL!	#NULL!	#NULL!	1	0	1	1	1
2016	2	1	3	#NULL!	0	0	77	1	1	1	2	1	0	0	#NULL!	#NULL!	0	#NULL!	#NULL!	#NULL!	#NULL!	#NULL!	16	1	46	4.6	1.22	2.89	1.1	9.2	#NULL!	#NULL!	#NULL!	#NULL!	6	6	#NULL!	1	#NULL!	#NULL!	#NULL!	#NULL!	#NULL!	0	1	1	1	1
2016	2	2	1	#NULL!	0	0	82	1	0	1	0	0	0	0	#NULL!	#NULL!	0	#NULL!	#NULL!	#NULL!	#NULL!	#NULL!	4	0	#NULL!	3.4	0.88	2.23	0.7	7.4	#NULL!	#NULL!	#NULL!	#NULL!	3	#NULL!	#NULL!	0	#NULL!	#NULL!	#NULL!	#NULL!	#NULL!	0	#NULL!	#NULL!	1	1
2017	1	6	0	#NULL!	0	0	64	2	1	1	#NULL!	1	0	0	#NULL!	#NULL!	0	#NULL!	#NULL!	#NULL!	#NULL!	#NULL!	2	0	#NULL!	#NULL!	#NULL!	#NULL!	#NULL!	6.8	#NULL!	#NULL!	#NULL!	0	#NULL!	0	#NULL!	#NULL!	#NULL!	#NULL!	#NULL!	#NULL!	#NULL!	#NULL!	0	0	1	1
2017	2	2	4	#NULL!	0	0	60	2	1	1	#NULL!	1	0	0	#NULL!	#NULL!	0	#NULL!	#NULL!	#NULL!	#NULL!	#NULL!	1	0	#NULL!	5	0.91	3.21	1.8	7.5	#NULL!	#NULL!	#NULL!	0	#NULL!	3	#NULL!	#NULL!	#NULL!	#NULL!	#NULL!	#NULL!	#NULL!	#NULL!	0	1	1	1
2014	1	2	0	10	0	0	48	2	1	1	0	1	0	0	0	0	0	0	0	1	0	0	10	0	#NULL!	5.81	0.97	3.88	2.13	11.7	#NULL!	0	#NULL!	10	0	3	1	0	0	4	1	0	1	0	0	1	1	0
2015	1	6	0	#NULL!	0	0	48	2	1	1	0	1	0	0	#NULL!	#NULL!	0	#NULL!	#NULL!	#NULL!	#NULL!	#NULL!	0	0	#NULL!	6.3	0.94	4.3	2.4	7.5	#NULL!	#NULL!	#NULL!	#NULL!	0	0	#NULL!	0	#NULL!	#NULL!	#NULL!	#NULL!	#NULL!	0	0	0	1	1
2013	2	2	2	14	3	1	66	2	1	1	0	1	1	1	1	1	0	0	1	0	0	0	14	0	#NULL!	3.4	0.13	1.4	4.13	7.6	#NULL!	0	#NULL!	3	5	5	2	1	1	3	1	0	0	2	0	1	1	0
2014	2	1	2	9	1	1	77	2	1	1	0	1	1	0	1	0	0	0	1	0	0	0	9	0	#NULL!	6.55	1	4.77	1.53	10.6	#NULL!	0	#NULL!	2	0	4	3	1	0	4	1	0	0	1	0	1	1	0
2014	2	1	3	25	0	0	91	2	1	1	0	1	1	0	1	0	0	0	1	0	0	0	25	0	#NULL!	5.65	1.85	3.34	1	#NULL!	#NULL!	1	#NULL!	#NULL!	5	6	4	0	0	4	1	0	0	1	1	1	1	0
2015	1	6	0	#NULL!	0	0	62	2	0	1	0	0	0	0	#NULL!	#NULL!	0	#NULL!	#NULL!	#NULL!	#NULL!	#NULL!	0	0	#NULL!	5.3	0.68	3.14	4.6	13.3	#NULL!	#NULL!	#NULL!	#NULL!	0	0	#NULL!	0	#NULL!	#NULL!	#NULL!	#NULL!	#NULL!	0	0	0	1	1
2013	2	2	2	12	1	1	72	2	1	1	0	0	1	0	1	0	0	0	1	0	0	0	12	0	#NULL!	3.3	1.83	1.24	0.52	10.5	#NULL!	0	#NULL!	12	0	5	3	1	1	3	1	0	0	1	0	1	1	0
2017	1	6	0	#NULL!	0	0	56	1	1	0	#NULL!	0	0	0	#NULL!	#NULL!	0	#NULL!	#NULL!	#NULL!	#NULL!	#NULL!	0	0	#NULL!	5	1.2	3.36	0.9	5.7	#NULL!	#NULL!	#NULL!	20	#NULL!	3	#NULL!	#NULL!	#NULL!	#NULL!	#NULL!	#NULL!	#NULL!	#NULL!	0	1	1	1
2017	3	6	#NULL!	#NULL!	0	0	78	1	1	0	#NULL!	1	0	0	#NULL!	#NULL!	0	#NULL!	#NULL!	#NULL!	#NULL!	#NULL!	25	0	#NULL!	3.2	0.88	1.85	0.9	5.7	#NULL!	#NULL!	#NULL!	#NULL!	#NULL!	6	#NULL!	#NULL!	#NULL!	#NULL!	#NULL!	#NULL!	#NULL!	#NULL!	1	1	2	1
2015	1	6	0	#NULL!	0	0	80	1	1	1	0	1	0	0	#NULL!	#NULL!	0	#NULL!	#NULL!	#NULL!	#NULL!	#NULL!	0	0	#NULL!	4	0.92	2.58	1.2	7.9	#NULL!	#NULL!	#NULL!	#NULL!	0	0	#NULL!	0	#NULL!	#NULL!	#NULL!	#NULL!	#NULL!	0	0	0	1	1
2017	2	2	4	#NULL!	0	0	75	2	1	1	#NULL!	1	0	0	#NULL!	#NULL!	1	#NULL!	#NULL!	#NULL!	#NULL!	#NULL!	7	0	#NULL!	3.2	0.82	1.93	1.1	5.6	#NULL!	#NULL!	#NULL!	#NULL!	#NULL!	5	#NULL!	#NULL!	#NULL!	#NULL!	#NULL!	#NULL!	#NULL!	#NULL!	0	1	1	1
2013	2	3	1	6	2	1	68	2	1	1	0	0	1	0	1	0	1	1	0	1	0	0	6	0	#NULL!	1.9	0.72	0.73	0.99	6.9	#NULL!	0	#NULL!	6	5	5	2	1	0	3	1	0	0	3	0	1	1	0
2014	2	5	2	13	1	1	79	1	1	1	0	1	1	0	1	0	1	0	1	0	0	0	13	0	#NULL!	#NULL!	#NULL!	#NULL!	#NULL!	9	#NULL!	0	#NULL!	6	5	3	3	1	0	4	1	0	0	1	0	1	1	0
2015	2	3	3	#NULL!	2	1	78	1	1	1	0	0	0	0	#NULL!	#NULL!	1	#NULL!	#NULL!	#NULL!	#NULL!	#NULL!	13	0	#NULL!	#NULL!	#NULL!	#NULL!	#NULL!	9	#NULL!	#NULL!	#NULL!	#NULL!	5	#NULL!	#NULL!	0	#NULL!	#NULL!	#NULL!	#NULL!	#NULL!	0	#NULL!	#NULL!	1	1
2015	2	1	2	#NULL!	0	0	74	1	1	1	0	1	0	0	#NULL!	#NULL!	0	#NULL!	#NULL!	#NULL!	#NULL!	#NULL!	20	0	#NULL!	6.21	1.2	4.37	1.44	12.4	#NULL!	#NULL!	#NULL!	#NULL!	2	0	#NULL!	0	#NULL!	#NULL!	#NULL!	#NULL!	#NULL!	0	0	0	1	1
2015	2	1	2	0	0	0	54	1	1	1	1	1	0	0	#NULL!	#NULL!	0	#NULL!	#NULL!	#NULL!	#NULL!	#NULL!	8	0	#NULL!	6.08	0.74	3.76	4.74	11.4	#NULL!	#NULL!	#NULL!	#NULL!	0	0	#NULL!	1	#NULL!	#NULL!	#NULL!	#NULL!	#NULL!	0	0	0	1	1
2015	2	2	2	1	1	1	54	1	1	1	1	1	0	0	#NULL!	#NULL!	0	#NULL!	#NULL!	#NULL!	#NULL!	#NULL!	3	0	#NULL!	4.8	0.95	3.13	1.6	11.8	#NULL!	#NULL!	#NULL!	#NULL!	4	4	#NULL!	1	#NULL!	#NULL!	#NULL!	#NULL!	#NULL!	0	0	1	1	1
2014	2	1	2	2	0	0	63	2	1	1	0	1	0	0	0	0	0	0	1	0	0	0	2	0	#NULL!	4.8	1.18	3	1.26	8.2	#NULL!	0	#NULL!	2	0	4	2	0	0	4	1	0	0	0	0	1	1	0
2013	3	6	#NULL!	12	1	1	84	2	0	0	0	0	1	0	1	0	0	0	0	0	1	0	12	0	#NULL!	#NULL!	#NULL!	#NULL!	#NULL!	6.6	12	0	#NULL!	12	5	5	4	1	0	3	1	1	0	1	0	1	2	0
2016	2	2	2	#NULL!	0	0	53	1	1	1	0	0	0	0	#NULL!	#NULL!	0	#NULL!	#NULL!	#NULL!	#NULL!	#NULL!	4	0	#NULL!	4.6	1.25	2.76	1.2	8.2	#NULL!	#NULL!	#NULL!	#NULL!	3	#NULL!	#NULL!	0	#NULL!	#NULL!	#NULL!	#NULL!	#NULL!	0	#NULL!	#NULL!	1	1
2013	1	2	0	0	0	0	56	1	1	1	2	0	1	1	1	1	0	0	0	1	0	0	1	0	#NULL!	#NULL!	#NULL!	#NULL!	#NULL!	13.3	#NULL!	0	#NULL!	1	0	0	1	0	1	3	1	0	1	2	0	0	1	0
2014	2	1	2	7	0	0	69	2	1	1	0	1	0	0	0	0	0	0	1	0	0	0	7	0	#NULL!	4	0.95	2.11	2	11.3	#NULL!	0	#NULL!	#NULL!	5	#NULL!	2	0	0	4	1	0	0	0	#NULL!	#NULL!	1	0
2015	2	1	2	#NULL!	1	1	68	1	1	1	0	1	0	0	#NULL!	#NULL!	0	#NULL!	#NULL!	#NULL!	#NULL!	#NULL!	7	0	#NULL!	4	0.95	2.11	2	11.3	#NULL!	#NULL!	#NULL!	#NULL!	5	#NULL!	#NULL!	0	#NULL!	#NULL!	#NULL!	#NULL!	#NULL!	0	#NULL!	#NULL!	1	1
2016	2	2	1	#NULL!	0	0	85	2	1	0	0	1	0	0	#NULL!	#NULL!	0	#NULL!	#NULL!	#NULL!	#NULL!	#NULL!	12	0	#NULL!	4.7	1.13	3.07	1.1	5.2	#NULL!	#NULL!	#NULL!	#NULL!	5	5	#NULL!	0	#NULL!	#NULL!	#NULL!	#NULL!	#NULL!	0	0	1	1	1
2016	2	2	1	#NULL!	1	1	85	2	1	0	0	1	0	0	#NULL!	#NULL!	0	#NULL!	#NULL!	#NULL!	#NULL!	#NULL!	3	0	#NULL!	5	1.28	3.23	1	5.2	#NULL!	#NULL!	#NULL!	#NULL!	2	1	#NULL!	0	#NULL!	#NULL!	#NULL!	#NULL!	#NULL!	0	0	0	1	1
2017	2	1	2	#NULL!	0	0	86	2	1	1	#NULL!	0	1	0	#NULL!	#NULL!	0	#NULL!	#NULL!	#NULL!	#NULL!	#NULL!	8	0	#NULL!	3.1	0.76	1.99	0.9	7.9	#NULL!	#NULL!	#NULL!	2	#NULL!	5	#NULL!	#NULL!	#NULL!	#NULL!	#NULL!	#NULL!	#NULL!	#NULL!	0	1	1	1
2017	2	2	1	#NULL!	0	0	81	1	1	1	#NULL!	1	0	1	#NULL!	#NULL!	0	#NULL!	#NULL!	#NULL!	#NULL!	#NULL!	2	0	#NULL!	4.1	0.89	2.34	1.9	10.2	#NULL!	#NULL!	#NULL!	2	#NULL!	0	#NULL!	#NULL!	#NULL!	#NULL!	#NULL!	#NULL!	#NULL!	#NULL!	0	0	1	1
2017	2	2	4	#NULL!	0	0	68	1	1	0	#NULL!	0	0	0	#NULL!	#NULL!	0	#NULL!	#NULL!	#NULL!	#NULL!	#NULL!	2	0	#NULL!	3.7	1.22	2.37	0.3	#NULL!	#NULL!	#NULL!	#NULL!	#NULL!	#NULL!	3	#NULL!	#NULL!	#NULL!	#NULL!	#NULL!	#NULL!	#NULL!	#NULL!	0	1	1	1
2014	3	6	#NULL!	21	0	0	75	2	1	1	0	0	0	0	0	0	0	0	0	0	1	0	21	0	#NULL!	#NULL!	#NULL!	#NULL!	#NULL!	#NULL!	#NULL!	1	#NULL!	#NULL!	5	#NULL!	3	0	0	4	1	1	0	0	#NULL!	#NULL!	2	0
2015	3	6	#NULL!	#NULL!	1	1	75	2	1	1	0	0	0	0	#NULL!	#NULL!	0	#NULL!	#NULL!	#NULL!	#NULL!	#NULL!	21	0	#NULL!	#NULL!	#NULL!	#NULL!	#NULL!	7.2	#NULL!	#NULL!	#NULL!	#NULL!	5	#NULL!	#NULL!	0	#NULL!	#NULL!	#NULL!	#NULL!	#NULL!	0	#NULL!	#NULL!	2	1
2015	2	2	4	#NULL!	0	0	66	2	1	1	0	1	0	0	#NULL!	#NULL!	0	#NULL!	#NULL!	#NULL!	#NULL!	#NULL!	4	0	#NULL!	3.6	1.01	1.67	2.1	10.8	#NULL!	#NULL!	#NULL!	#NULL!	2	1	#NULL!	0	#NULL!	#NULL!	#NULL!	#NULL!	#NULL!	0	0	0	1	1
2016	2	5	4	#NULL!	1	1	67	2	1	1	0	0	0	0	#NULL!	#NULL!	0	#NULL!	#NULL!	#NULL!	#NULL!	#NULL!	2	0	#NULL!	2.6	0.92	1.08	1.3	8	#NULL!	#NULL!	#NULL!	#NULL!	1	1	#NULL!	0	#NULL!	#NULL!	#NULL!	#NULL!	#NULL!	0	0	0	1	1
2014	2	2	1	9	1	1	94	2	1	0	0	1	1	0	1	0	0	0	1	0	0	0	9	0	#NULL!	7	1.58	5	1	5.8	#NULL!	0	#NULL!	9	0	5	4	1	0	4	1	0	0	1	0	1	1	0
2017	2	3	3	#NULL!	0	0	82	1	1	0	#NULL!	0	0	0	#NULL!	#NULL!	1	#NULL!	#NULL!	#NULL!	#NULL!	#NULL!	31	0	#NULL!	3.7	0.94	2.25	1.1	5.4	#NULL!	#NULL!	#NULL!	21	#NULL!	5	#NULL!	#NULL!	#NULL!	#NULL!	#NULL!	#NULL!	#NULL!	#NULL!	0	1	1	1
2016	2	5	4	#NULL!	0	0	73	1	1	0	0	0	0	0	#NULL!	#NULL!	0	#NULL!	#NULL!	#NULL!	#NULL!	#NULL!	4	0	#NULL!	2.3	0.78	1.24	0.7	5.9	#NULL!	#NULL!	#NULL!	#NULL!	4	#NULL!	#NULL!	0	#NULL!	#NULL!	#NULL!	#NULL!	#NULL!	0	#NULL!	#NULL!	1	1
2016	2	3	1	#NULL!	0	0	63	1	1	1	0	0	0	0	#NULL!	#NULL!	1	#NULL!	#NULL!	#NULL!	#NULL!	#NULL!	14	0	#NULL!	4.4	0.98	2.75	1.5	8	#NULL!	#NULL!	#NULL!	#NULL!	5	5	#NULL!	0	#NULL!	#NULL!	#NULL!	#NULL!	#NULL!	0	0	1	1	1
2016	3	6	#NULL!	#NULL!	0	0	56	1	0	1	0	1	0	0	#NULL!	#NULL!	0	#NULL!	#NULL!	#NULL!	#NULL!	#NULL!	2	0	#NULL!	#NULL!	#NULL!	#NULL!	#NULL!	9.6	#NULL!	#NULL!	#NULL!	#NULL!	0	0	#NULL!	1	#NULL!	#NULL!	#NULL!	#NULL!	#NULL!	0	0	0	2	1
2017	3	6	#NULL!	#NULL!	0	0	56	1	1	1	#NULL!	1	0	0	#NULL!	#NULL!	0	#NULL!	#NULL!	#NULL!	#NULL!	#NULL!	0	0	#NULL!	5	1.16	2.6	2.7	12.8	#NULL!	#NULL!	#NULL!	99	#NULL!	5	#NULL!	#NULL!	#NULL!	#NULL!	#NULL!	#NULL!	#NULL!	#NULL!	0	1	2	1
2014	2	2	1	4	0	0	67	2	1	1	0	0	1	0	1	0	0	0	1	0	0	0	4	0	#NULL!	4.35	1.1	2.62	1.4	9.4	#NULL!	0	#NULL!	4	0	1	2	0	0	4	1	0	0	1	0	0	1	0
2017	2	1	4	#NULL!	0	0	72	2	1	1	#NULL!	1	0	0	#NULL!	#NULL!	0	#NULL!	#NULL!	#NULL!	#NULL!	#NULL!	13	1	36	5.4	1.41	3.41	1.1	11.2	#NULL!	#NULL!	#NULL!	0	#NULL!	#NULL!	#NULL!	#NULL!	#NULL!	#NULL!	#NULL!	#NULL!	#NULL!	#NULL!	#NULL!	#NULL!	1	1
2013	2	1	2	12	1	1	69	1	1	1	0	1	1	0	1	0	0	0	1	0	0	0	12	0	#NULL!	4.2	1.07	2	1.58	8	#NULL!	0	#NULL!	6	1	4	2	1	0	3	1	0	0	1	0	1	1	0
2013	2	2	1	6	0	0	68	1	1	1	0	1	1	0	1	0	0	0	0	1	0	0	6	0	#NULL!	5.24	1.04	3.41	1.75	6.8	#NULL!	0	#NULL!	6	0	1	2	0	0	3	1	0	0	1	0	0	1	0
2014	2	2	1	8	1	1	63	2	1	1	0	0	1	0	1	0	0	0	1	0	0	0	8	0	#NULL!	1.54	#NULL!	#NULL!	0.71	5.3	#NULL!	1	2	8	5	6	2	1	0	4	1	0	0	1	1	1	1	0
2013	2	1	2	9	2	1	47	2	1	1	0	0	1	0	1	0	0	0	1	0	0	0	9	0	#NULL!	#NULL!	#NULL!	#NULL!	#NULL!	8.9	#NULL!	0	#NULL!	9	5	5	1	1	1	3	1	0	0	1	0	1	1	0
2014	2	1	2	14	0	0	62	2	1	1	0	1	0	0	0	0	0	0	1	0	0	0	14	0	#NULL!	3.81	7.54	1.79	1.06	7.6	#NULL!	0	#NULL!	14	0	4	2	0	1	4	1	0	0	0	0	1	1	0
2015	2	1	2	#NULL!	0	0	73	2	1	1	0	0	0	0	#NULL!	#NULL!	0	#NULL!	#NULL!	#NULL!	#NULL!	#NULL!	14	0	#NULL!	2.7	1	1.15	1.2	7.5	#NULL!	#NULL!	#NULL!	#NULL!	6	6	#NULL!	1	#NULL!	#NULL!	#NULL!	#NULL!	#NULL!	0	1	1	1	1
2017	1	6	0	#NULL!	0	0	53	2	1	0	#NULL!	1	0	0	#NULL!	#NULL!	0	#NULL!	#NULL!	#NULL!	#NULL!	#NULL!	1	0	#NULL!	5.2	1.28	3.39	1.3	5.6	#NULL!	#NULL!	#NULL!	5	#NULL!	0	#NULL!	#NULL!	#NULL!	#NULL!	#NULL!	#NULL!	#NULL!	#NULL!	0	0	1	1
2016	2	2	4	#NULL!	0	0	64	1	1	1	0	0	0	0	#NULL!	#NULL!	0	#NULL!	#NULL!	#NULL!	#NULL!	#NULL!	3	0	#NULL!	4.4	1.49	2.27	1.5	8.5	#NULL!	#NULL!	#NULL!	#NULL!	2	2	#NULL!	0	#NULL!	#NULL!	#NULL!	#NULL!	#NULL!	0	0	0	1	1
2016	3	6	#NULL!	#NULL!	0	0	53	2	0	0	0	1	0	0	#NULL!	#NULL!	0	#NULL!	#NULL!	#NULL!	#NULL!	#NULL!	25	0	#NULL!	6.2	1.47	3.65	2.41	5.8	#NULL!	#NULL!	#NULL!	#NULL!	6	6	#NULL!	0	#NULL!	#NULL!	#NULL!	#NULL!	#NULL!	0	1	1	2	1
2014	2	2	1	6	0	0	78	2	1	0	0	0	0	0	0	0	0	0	1	0	0	0	6	0	#NULL!	5	2	2.5	1	5.5	#NULL!	0	#NULL!	6	0	3	3	0	0	4	1	0	0	0	0	1	1	0
2016	3	6	#NULL!	#NULL!	0	0	74	1	1	1	0	1	0	0	#NULL!	#NULL!	0	#NULL!	#NULL!	#NULL!	#NULL!	#NULL!	20	0	#NULL!	#NULL!	#NULL!	#NULL!	#NULL!	7.2	#NULL!	#NULL!	#NULL!	#NULL!	5	3	#NULL!	0	#NULL!	#NULL!	#NULL!	#NULL!	#NULL!	0	0	1	2	1
2017	2	2	4	#NULL!	0	0	81	1	1	1	#NULL!	1	0	0	#NULL!	#NULL!	0	#NULL!	#NULL!	#NULL!	#NULL!	#NULL!	5	0	#NULL!	5.1	1.1	3.15	1.8	7.6	#NULL!	#NULL!	#NULL!	25	#NULL!	0	#NULL!	#NULL!	#NULL!	#NULL!	#NULL!	#NULL!	#NULL!	#NULL!	0	0	1	1
2013	2	1	3	18	1	1	81	2	1	1	0	0	1	0	1	0	0	0	1	0	0	0	18	0	#NULL!	4.02	0.39	2.31	2.93	6.4	#NULL!	0	#NULL!	18	5	5	4	1	0	3	1	0	0	1	0	1	1	0
2017	2	5	4	#NULL!	2	1	82	2	1	1	#NULL!	1	0	0	#NULL!	#NULL!	1	#NULL!	#NULL!	#NULL!	#NULL!	#NULL!	25	0	#NULL!	6	0.79	3.96	2.8	6.3	#NULL!	#NULL!	#NULL!	18	#NULL!	0	#NULL!	#NULL!	#NULL!	#NULL!	#NULL!	#NULL!	#NULL!	#NULL!	0	0	1	1
2016	2	2	4	#NULL!	0	0	60	1	1	1	0	0	1	0	#NULL!	#NULL!	0	#NULL!	#NULL!	#NULL!	#NULL!	#NULL!	3	0	#NULL!	3.7	0.74	2.11	2	10.6	#NULL!	#NULL!	#NULL!	2	1	1	#NULL!	1	#NULL!	#NULL!	#NULL!	#NULL!	#NULL!	1	0	0	1	1
2016	3	6	#NULL!	#NULL!	0	0	79	2	1	0	0	1	0	0	#NULL!	#NULL!	0	#NULL!	#NULL!	#NULL!	#NULL!	#NULL!	18	0	#NULL!	#NULL!	#NULL!	#NULL!	#NULL!	#NULL!	#NULL!	#NULL!	#NULL!	#NULL!	5	6	#NULL!	0	#NULL!	#NULL!	#NULL!	#NULL!	#NULL!	0	1	1	2	1
2015	1	6	0	#NULL!	0	0	59	2	1	1	0	1	0	0	#NULL!	#NULL!	0	#NULL!	#NULL!	#NULL!	#NULL!	#NULL!	0	0	#NULL!	3.7	0.96	1.82	2.1	8.6	#NULL!	#NULL!	#NULL!	#NULL!	0	0	#NULL!	0	#NULL!	#NULL!	#NULL!	#NULL!	#NULL!	0	0	0	1	1
2013	3	6	#NULL!	6	2	1	77	2	1	1	0	0	1	0	1	0	1	0	0	0	1	0	6	0	#NULL!	4.23	0.92	2.67	1.42	6.5	12	0	#NULL!	6	0	5	3	1	1	3	1	1	0	1	0	1	2	0
2015	2	2	1	#NULL!	0	0	57	1	1	1	0	1	0	0	#NULL!	#NULL!	0	#NULL!	#NULL!	#NULL!	#NULL!	#NULL!	3	0	#NULL!	7.7	1.24	5.35	2.4	9.2	#NULL!	#NULL!	#NULL!	#NULL!	1	1	#NULL!	0	#NULL!	#NULL!	#NULL!	#NULL!	#NULL!	0	0	0	1	1
2017	2	1	3	#NULL!	0	0	71	2	1	1	#NULL!	1	0	0	#NULL!	#NULL!	0	#NULL!	#NULL!	#NULL!	#NULL!	#NULL!	22	1	185	6.3	1.31	4.5	1.1	7.3	#NULL!	#NULL!	#NULL!	17	#NULL!	0	#NULL!	#NULL!	#NULL!	#NULL!	#NULL!	#NULL!	#NULL!	#NULL!	0	0	1	1
2013	2	1	2	5	0	0	68	2	1	1	0	1	1	0	1	0	0	0	1	0	0	0	5	0	#NULL!	4.86	1.57	2.42	1.94	7.5	#NULL!	0	#NULL!	5	2	2	2	0	0	3	1	0	0	1	0	0	1	0
2015	3	6	#NULL!	#NULL!	0	0	84	2	1	0	0	1	0	0	#NULL!	#NULL!	0	#NULL!	#NULL!	#NULL!	#NULL!	#NULL!	14	0	#NULL!	3.7	0.86	2.03	1.9	4.9	#NULL!	#NULL!	#NULL!	#NULL!	5	5	#NULL!	0	#NULL!	#NULL!	#NULL!	#NULL!	#NULL!	0	0	1	2	1
2014	3	6	#NULL!	6	0	0	66	2	1	0	0	1	0	0	0	0	0	0	0	0	1	0	6	0	#NULL!	4.69	1	2.8	1.8	6.1	#NULL!	0	#NULL!	6	0	3	2	0	0	4	1	1	0	0	0	1	2	0
2016	2	2	1	#NULL!	0	0	80	2	1	1	0	1	0	0	#NULL!	#NULL!	0	#NULL!	#NULL!	#NULL!	#NULL!	#NULL!	5	0	#NULL!	4.1	1.24	2.4	1.1	11.1	#NULL!	#NULL!	#NULL!	#NULL!	4	5	#NULL!	0	#NULL!	#NULL!	#NULL!	#NULL!	#NULL!	0	0	1	1	1
2015	2	3	3	#NULL!	0	0	81	2	0	0	0	0	0	0	#NULL!	#NULL!	1	#NULL!	#NULL!	#NULL!	#NULL!	#NULL!	12	1	114	7.5	1.21	5.17	2.5	5.9	#NULL!	#NULL!	#NULL!	#NULL!	5	4	#NULL!	0	#NULL!	#NULL!	#NULL!	#NULL!	#NULL!	0	0	1	1	1
2017	2	1	2	#NULL!	0	0	60	1	1	1	#NULL!	0	0	0	#NULL!	#NULL!	0	#NULL!	#NULL!	#NULL!	#NULL!	#NULL!	17	0	#NULL!	#NULL!	#NULL!	#NULL!	#NULL!	6.3	#NULL!	#NULL!	#NULL!	0	#NULL!	4	#NULL!	#NULL!	#NULL!	#NULL!	#NULL!	#NULL!	#NULL!	#NULL!	0	1	1	1
2015	1	6	0	#NULL!	0	0	53	1	1	1	0	1	0	0	#NULL!	#NULL!	0	#NULL!	#NULL!	#NULL!	#NULL!	#NULL!	2	0	#NULL!	2.3	0.49	1.23	1.4	6.5	#NULL!	#NULL!	#NULL!	#NULL!	0	0	#NULL!	0	#NULL!	#NULL!	#NULL!	#NULL!	#NULL!	0	0	0	1	1
2013	2	2	#NULL!	9	0	0	68	1	1	1	0	0	1	0	1	0	0	0	1	0	0	0	9	0	#NULL!	3.54	1.22	1.91	0.9	7.8	#NULL!	0	#NULL!	2	0	2	2	0	0	3	1	0	0	1	0	0	1	0
2017	1	6	0	#NULL!	1	1	70	1	1	1	#NULL!	0	0	0	#NULL!	#NULL!	0	#NULL!	#NULL!	#NULL!	#NULL!	#NULL!	3	0	#NULL!	3.67	0.92	2.13	1.37	9	#NULL!	#NULL!	#NULL!	0	#NULL!	0	#NULL!	#NULL!	#NULL!	#NULL!	#NULL!	#NULL!	#NULL!	#NULL!	0	0	1	1
2014	2	2	1	7	0	0	58	1	1	1	0	0	1	0	1	0	0	0	1	0	0	0	7	0	#NULL!	2.96	0.7	1.6	1.44	7.1	#NULL!	0	#NULL!	7	0	3	1	0	1	4	1	0	0	1	0	1	1	0
2015	2	2	1	#NULL!	1	1	58	1	1	1	0	1	0	0	#NULL!	#NULL!	0	#NULL!	#NULL!	#NULL!	#NULL!	#NULL!	2	0	#NULL!	5.5	0.85	3.69	2.2	6.4	#NULL!	#NULL!	#NULL!	#NULL!	1	1	#NULL!	0	#NULL!	#NULL!	#NULL!	#NULL!	#NULL!	1	0	0	1	1
2016	2	5	3	#NULL!	2	1	59	1	0	1	0	1	0	0	#NULL!	#NULL!	0	#NULL!	#NULL!	#NULL!	#NULL!	#NULL!	12	0	#NULL!	3.1	0.72	1.58	1.7	7.3	#NULL!	#NULL!	#NULL!	#NULL!	6	6	#NULL!	0	#NULL!	#NULL!	#NULL!	#NULL!	#NULL!	0	1	1	1	1
2014	2	2	1	3	0	0	46	1	1	0	0	1	0	0	0	0	0	0	1	0	0	0	3	0	#NULL!	4.2	0.83	2.8	1.44	6.2	#NULL!	0	#NULL!	0	0	0	1	0	0	4	1	0	0	0	0	0	1	0
2015	2	2	1	#NULL!	1	1	45	1	1	0	1	0	0	0	#NULL!	#NULL!	0	#NULL!	#NULL!	#NULL!	#NULL!	#NULL!	3	0	#NULL!	4.28	0.83	2.8	1.44	6.2	#NULL!	#NULL!	#NULL!	#NULL!	0	0	#NULL!	1	#NULL!	#NULL!	#NULL!	#NULL!	#NULL!	0	0	0	1	1
2014	2	1	4	6	1	1	70	2	1	1	0	0	1	0	1	0	0	0	1	0	0	0	6	0	#NULL!	4.57	1.23	2.02	2.93	7.7	#NULL!	0	#NULL!	6	0	5	2	1	0	4	1	0	0	1	0	1	1	0
2013	2	3	2	8	0	0	89	2	1	0	0	0	1	1	1	1	1	0	1	0	0	0	8	0	#NULL!	4.23	0.92	2.35	2.13	6.4	#NULL!	0	#NULL!	2	5	4	4	0	1	3	1	0	0	2	0	1	1	0
2015	1	6	0	#NULL!	0	0	47	1	1	1	0	1	0	0	#NULL!	#NULL!	0	#NULL!	#NULL!	#NULL!	#NULL!	#NULL!	0	0	#NULL!	4.8	1.06	3.08	1.4	8	#NULL!	#NULL!	#NULL!	#NULL!	0	0	#NULL!	0	#NULL!	#NULL!	#NULL!	#NULL!	#NULL!	0	0	0	1	1
2014	2	2	1	1	1	1	65	2	1	1	0	0	0	0	0	0	0	0	1	0	0	0	1	0	#NULL!	4.78	2.38	1.87	1.18	8.3	#NULL!	0	#NULL!	0	5	5	2	1	0	4	1	0	0	0	0	1	1	0
2016	2	5	4	#NULL!	0	0	80	2	1	0	0	0	0	0	#NULL!	#NULL!	0	#NULL!	#NULL!	#NULL!	#NULL!	#NULL!	3	0	#NULL!	4.6	1.08	3	1.1	5.2	#NULL!	#NULL!	#NULL!	#NULL!	2	5	#NULL!	1	#NULL!	#NULL!	#NULL!	#NULL!	#NULL!	0	0	1	1	1
2013	2	3	2	12	2	1	85	1	1	1	1	0	1	0	1	0	1	0	1	0	0	0	12	0	#NULL!	4.96	0.92	3.13	2	10.9	#NULL!	1	#NULL!	4	0	2	4	1	0	3	1	0	0	1	0	0	1	0
2013	2	1	2	6	0	0	48	1	1	1	0	0	1	0	1	0	0	0	1	0	0	0	6	0	#NULL!	4.52	1.77	2.17	1.28	6.3	#NULL!	0	#NULL!	6	1	3	1	0	0	3	1	0	0	1	0	1	1	0
2016	2	1	2	#NULL!	0	0	82	1	1	0	0	0	0	0	#NULL!	#NULL!	0	#NULL!	#NULL!	#NULL!	#NULL!	#NULL!	11	0	#NULL!	5.9	1.3	3.74	1.9	5.4	#NULL!	#NULL!	#NULL!	#NULL!	4	5	#NULL!	0	#NULL!	#NULL!	#NULL!	#NULL!	#NULL!	0	0	1	1	1
2016	2	1	1	#NULL!	1	1	82	1	1	1	0	1	0	0	#NULL!	#NULL!	0	#NULL!	#NULL!	#NULL!	#NULL!	#NULL!	0	0	#NULL!	5.9	1.3	3.74	1.9	5.6	#NULL!	#NULL!	#NULL!	#NULL!	2	3	#NULL!	0	#NULL!	#NULL!	#NULL!	#NULL!	#NULL!	0	0	1	1	1
2017	1	6	0	#NULL!	0	0	65	2	1	0	#NULL!	1	0	0	#NULL!	#NULL!	0	#NULL!	#NULL!	#NULL!	#NULL!	#NULL!	3	0	#NULL!	4.1	1.18	2.58	0.7	5.8	#NULL!	#NULL!	#NULL!	1	#NULL!	0	#NULL!	#NULL!	#NULL!	#NULL!	#NULL!	#NULL!	#NULL!	#NULL!	0	0	1	1
2017	2	2	4	#NULL!	0	0	54	2	0	1	#NULL!	1	0	0	#NULL!	#NULL!	0	#NULL!	#NULL!	#NULL!	#NULL!	#NULL!	1	0	#NULL!	5.4	0.72	3.38	2.8	13.2	#NULL!	#NULL!	#NULL!	0	#NULL!	0	#NULL!	#NULL!	#NULL!	#NULL!	#NULL!	#NULL!	#NULL!	#NULL!	0	0	1	1
2014	2	5	3	18	1	1	74	2	1	1	0	1	1	0	1	0	1	0	1	0	0	0	18	0	#NULL!	2.46	0.75	1.35	0.79	6.3	#NULL!	1	#NULL!	#NULL!	5	6	3	1	0	4	1	0	0	1	1	1	1	0
2016	1	6	2	#NULL!	0	0	68	1	1	1	0	1	0	0	#NULL!	#NULL!	0	#NULL!	#NULL!	#NULL!	#NULL!	#NULL!	0	0	#NULL!	3.2	0.98	1.57	1.6	8.2	#NULL!	#NULL!	#NULL!	#NULL!	1	1	#NULL!	0	#NULL!	#NULL!	#NULL!	#NULL!	#NULL!	0	0	0	1	1
2014	2	1	2	6	1	1	85	2	1	1	0	0	1	0	1	0	0	0	1	0	0	0	6	0	#NULL!	2.82	0.78	1.39	1.45	6.3	#NULL!	0	#NULL!	6	0	0	4	1	0	4	1	0	0	1	0	0	1	0
2017	1	6	0	#NULL!	0	0	78	1	0	1	#NULL!	1	0	0	#NULL!	#NULL!	0	#NULL!	#NULL!	#NULL!	#NULL!	#NULL!	0	0	#NULL!	6.5	1.28	4.32	1.2	6.5	#NULL!	#NULL!	#NULL!	3	#NULL!	#NULL!	#NULL!	#NULL!	#NULL!	#NULL!	#NULL!	#NULL!	#NULL!	#NULL!	#NULL!	#NULL!	1	1
2014	3	6	#NULL!	25	0	0	84	2	1	1	0	1	0	0	0	0	0	0	0	0	1	0	25	0	#NULL!	#NULL!	#NULL!	#NULL!	#NULL!	#NULL!	#NULL!	1	#NULL!	#NULL!	1	6	4	0	0	4	1	1	0	0	1	1	2	0
2014	2	2	1	2	0	0	45	2	1	1	0	1	0	0	0	0	0	0	0	1	0	0	2	0	#NULL!	5.8	9.1	3.9	2	10	#NULL!	0	#NULL!	2	0	1	1	0	1	4	1	0	0	0	0	0	1	0
2016	2	2	1	#NULL!	0	0	77	2	1	1	0	1	1	0	#NULL!	#NULL!	0	#NULL!	#NULL!	#NULL!	#NULL!	#NULL!	3	0	#NULL!	3.9	1.06	2.24	1.2	5.3	#NULL!	#NULL!	#NULL!	#NULL!	4	#NULL!	#NULL!	1	#NULL!	#NULL!	#NULL!	#NULL!	#NULL!	1	#NULL!	#NULL!	1	1
2013	2	5	2	9	1	1	58	2	1	0	0	0	1	1	1	1	1	1	1	0	0	0	9	0	#NULL!	4.76	1.38	3	1.34	6	#NULL!	0	#NULL!	9	5	5	1	1	0	3	1	0	0	3	0	1	1	0
2017	2	2	4	#NULL!	0	0	63	2	1	1	#NULL!	1	0	0	#NULL!	#NULL!	0	#NULL!	#NULL!	#NULL!	#NULL!	#NULL!	5	0	#NULL!	7.74	1.75	4.7	2.87	8.3	#NULL!	#NULL!	#NULL!	1	#NULL!	4	#NULL!	#NULL!	#NULL!	#NULL!	#NULL!	#NULL!	#NULL!	#NULL!	0	1	1	1
2016	2	5	2	#NULL!	0	0	66	1	1	1	0	0	1	0	#NULL!	#NULL!	0	#NULL!	#NULL!	#NULL!	#NULL!	#NULL!	8	0	#NULL!	8.4	1.59	6.11	1.4	9.1	#NULL!	#NULL!	#NULL!	#NULL!	2	2	#NULL!	0	#NULL!	#NULL!	#NULL!	#NULL!	#NULL!	1	0	0	1	1
2016	2	2	4	#NULL!	0	0	78	1	1	1	0	0	1	0	#NULL!	#NULL!	0	#NULL!	#NULL!	#NULL!	#NULL!	#NULL!	14	1	59	3.6	0.93	2.33	0.7	11.4	#NULL!	#NULL!	#NULL!	14	5	6	#NULL!	0	#NULL!	#NULL!	#NULL!	#NULL!	#NULL!	1	1	1	1	1
2016	2	3	3	#NULL!	0	0	67	2	1	1	0	0	0	0	#NULL!	#NULL!	1	#NULL!	#NULL!	#NULL!	#NULL!	#NULL!	17	1	46	4	1.12	2.36	1.1	9.4	#NULL!	#NULL!	#NULL!	5	3	3	#NULL!	0	#NULL!	#NULL!	#NULL!	#NULL!	#NULL!	0	0	1	1	1
2014	1	1	3	6	0	0	65	2	1	1	0	0	1	0	1	0	0	0	0	1	0	0	6	0	#NULL!	3.62	0.99	1.64	2.2	7.8	#NULL!	0	#NULL!	6	0	2	2	0	1	4	1	0	1	1	0	0	1	0
2017	2	4	2	#NULL!	0	0	72	2	1	1	#NULL!	1	0	0	#NULL!	#NULL!	0	#NULL!	#NULL!	#NULL!	#NULL!	#NULL!	2	1	63	5.7	1.1	3.97	1.1	5.7	#NULL!	#NULL!	#NULL!	0	#NULL!	1	#NULL!	#NULL!	#NULL!	#NULL!	#NULL!	#NULL!	#NULL!	#NULL!	0	0	1	1
2013	2	5	1	6	0	0	50	1	0	0	1	0	0	0	0	0	0	0	0	1	0	0	6	0	#NULL!	0.97	0.73	#NULL!	0.65	4.8	#NULL!	0	#NULL!	1	0	0	1	0	1	3	1	0	0	0	0	0	1	0
2013	4	6	#NULL!	0	0	0	56	2	1	1	0	1	1	0	1	0	0	0	0	0	0	1	0	0	#NULL!	#NULL!	#NULL!	#NULL!	#NULL!	5.3	#NULL!	0	#NULL!	0	1	2	1	0	0	3	1	0	0	1	0	0	2	0
2014	3	6	#NULL!	14	0	0	61	2	1	1	0	0	0	0	0	0	0	0	0	0	1	0	14	0	#NULL!	#NULL!	#NULL!	#NULL!	#NULL!	#NULL!	#NULL!	#NULL!	#NULL!	14	5	4	2	0	0	4	1	1	0	0	0	1	2	0
2015	3	6	#NULL!	#NULL!	1	1	61	2	1	1	0	1	0	0	#NULL!	#NULL!	0	#NULL!	#NULL!	#NULL!	#NULL!	#NULL!	14	0	#NULL!	#NULL!	#NULL!	#NULL!	#NULL!	8.3	#NULL!	#NULL!	#NULL!	#NULL!	4	#NULL!	#NULL!	0	#NULL!	#NULL!	#NULL!	#NULL!	#NULL!	0	#NULL!	#NULL!	2	1
2014	2	1	4	10	1	1	82	2	1	1	0	1	1	0	1	0	0	0	1	0	0	0	10	0	#NULL!	4.3	0.9	2.5	1.8	6.9	#NULL!	0	#NULL!	#NULL!	5	#NULL!	4	1	0	4	1	0	0	1	#NULL!	#NULL!	1	0
2017	2	1	4	#NULL!	0	0	65	2	1	0	#NULL!	1	0	0	#NULL!	#NULL!	0	#NULL!	#NULL!	#NULL!	#NULL!	#NULL!	1	0	#NULL!	3.1	1.17	1.58	0.8	5.9	#NULL!	#NULL!	#NULL!	5	#NULL!	0	#NULL!	#NULL!	#NULL!	#NULL!	#NULL!	#NULL!	#NULL!	#NULL!	0	0	1	1
2014	2	2	1	5	1	1	70	1	1	1	0	0	1	0	1	0	0	0	1	0	0	0	5	0	#NULL!	5.2	0.9	3.5	1.7	12.2	#NULL!	0	#NULL!	5	4	4	2	1	1	4	1	0	0	1	0	1	1	0
2017	2	1	4	#NULL!	0	0	59	1	1	1	#NULL!	0	1	0	#NULL!	#NULL!	0	#NULL!	#NULL!	#NULL!	#NULL!	#NULL!	6	0	#NULL!	3.2	0.68	1.92	1.4	9.7	#NULL!	#NULL!	#NULL!	8	#NULL!	#NULL!	#NULL!	#NULL!	#NULL!	#NULL!	#NULL!	#NULL!	#NULL!	#NULL!	#NULL!	#NULL!	1	1
2014	2	1	1	3	0	0	68	1	1	1	0	0	1	0	1	0	0	0	1	0	0	0	3	0	#NULL!	5	1.11	3.2	1.5	6.6	#NULL!	0	#NULL!	3	0	1	2	0	0	4	1	0	0	1	0	0	1	0
2014	2	2	1	8	1	1	70	2	1	1	0	0	1	0	1	0	0	0	1	0	0	0	8	0	#NULL!	2.54	0.89	1.3	0.77	7.1	#NULL!	0	#NULL!	8	0	1	2	1	0	4	1	0	0	1	0	0	1	0
2017	2	2	4	#NULL!	0	0	93	1	1	0	#NULL!	1	0	0	#NULL!	#NULL!	1	#NULL!	#NULL!	#NULL!	#NULL!	#NULL!	8	0	#NULL!	#NULL!	#NULL!	#NULL!	#NULL!	6.1	#NULL!	#NULL!	#NULL!	2	#NULL!	5	#NULL!	#NULL!	#NULL!	#NULL!	#NULL!	#NULL!	#NULL!	#NULL!	0	1	1	1
2017	2	5	4	#NULL!	0	0	70	2	1	0	#NULL!	0	0	0	#NULL!	#NULL!	0	#NULL!	#NULL!	#NULL!	#NULL!	#NULL!	2	0	#NULL!	4.2	1.54	2.21	1.1	5.4	#NULL!	#NULL!	#NULL!	9	#NULL!	6	#NULL!	#NULL!	#NULL!	#NULL!	#NULL!	#NULL!	#NULL!	#NULL!	1	1	1	1
2013	2	2	1	8	1	1	61	2	1	1	0	0	1	1	1	1	0	0	1	0	0	0	8	0	#NULL!	5.78	1.64	3.63	1.14	8.6	#NULL!	0	#NULL!	5	0	1	2	1	1	3	1	0	0	2	0	0	1	0
2015	2	2	4	#NULL!	0	0	61	1	1	1	0	0	0	0	#NULL!	#NULL!	0	#NULL!	#NULL!	#NULL!	#NULL!	#NULL!	3	0	#NULL!	7.3	1.02	5.38	2.1	9.6	#NULL!	#NULL!	#NULL!	#NULL!	1	1	#NULL!	0	#NULL!	#NULL!	#NULL!	#NULL!	#NULL!	0	0	0	1	1
2014	2	2	1	3	0	0	60	2	1	1	0	1	0	0	0	0	0	0	1	0	0	0	3	0	#NULL!	6.89	1.59	4.17	2.5	11.2	#NULL!	0	#NULL!	1	1	1	1	0	0	4	1	0	0	0	0	0	1	0
2014	2	1	2	4	1	1	76	2	1	1	0	1	1	0	1	0	0	0	1	0	0	0	4	0	#NULL!	3.34	1.42	1	1.99	11.2	#NULL!	0	#NULL!	4	0	3	3	1	0	4	1	0	0	1	0	1	1	0
2014	3	6	#NULL!	25	0	0	72	1	1	1	0	0	1	0	1	0	0	0	0	0	1	0	25	0	#NULL!	#NULL!	#NULL!	#NULL!	#NULL!	6.9	#NULL!	1	1	25	5	6	3	0	0	4	1	1	0	1	1	1	2	0
2016	2	2	1	#NULL!	0	0	49	1	0	0	0	0	0	0	#NULL!	#NULL!	0	#NULL!	#NULL!	#NULL!	#NULL!	#NULL!	1	0	#NULL!	#NULL!	#NULL!	#NULL!	#NULL!	#NULL!	#NULL!	#NULL!	#NULL!	#NULL!	1	1	#NULL!	0	#NULL!	#NULL!	#NULL!	#NULL!	#NULL!	0	0	0	1	1
2017	3	6	#NULL!	#NULL!	0	0	58	1	1	0	#NULL!	0	0	0	#NULL!	#NULL!	1	#NULL!	#NULL!	#NULL!	#NULL!	#NULL!	0	0	#NULL!	3	1.09	1.78	0.4	5.2	#NULL!	#NULL!	#NULL!	0	#NULL!	6	#NULL!	#NULL!	#NULL!	#NULL!	#NULL!	#NULL!	#NULL!	#NULL!	1	1	2	1
2016	2	2	4	#NULL!	0	0	64	1	1	1	1	1	1	0	#NULL!	#NULL!	0	#NULL!	#NULL!	#NULL!	#NULL!	#NULL!	5	0	#NULL!	4.4	1.13	2.64	1.5	10.3	#NULL!	#NULL!	#NULL!	#NULL!	3	#NULL!	#NULL!	0	#NULL!	#NULL!	#NULL!	#NULL!	#NULL!	1	#NULL!	#NULL!	1	1
2017	1	4	0	#NULL!	1	1	65	1	0	1	#NULL!	1	1	0	#NULL!	#NULL!	0	#NULL!	#NULL!	#NULL!	#NULL!	#NULL!	0	0	#NULL!	6.7	1.08	5.14	1.1	8.6	#NULL!	#NULL!	#NULL!	7	#NULL!	3	#NULL!	#NULL!	#NULL!	#NULL!	#NULL!	#NULL!	#NULL!	#NULL!	0	1	1	1
2015	2	2	1	#NULL!	0	0	43	1	1	1	0	1	0	0	#NULL!	#NULL!	0	#NULL!	#NULL!	#NULL!	#NULL!	#NULL!	5	0	#NULL!	#NULL!	#NULL!	#NULL!	#NULL!	8.4	#NULL!	#NULL!	#NULL!	#NULL!	2	1	#NULL!	0	#NULL!	#NULL!	#NULL!	#NULL!	#NULL!	0	0	0	1	1
2014	3	6	#NULL!	3	1	1	63	1	1	1	0	1	1	0	1	0	0	0	0	0	1	1	3	0	#NULL!	3.28	0.73	2.12	0.96	9.2	#NULL!	0	#NULL!	1	0	0	2	1	0	4	1	1	0	1	0	0	2	0
2017	2	2	4	#NULL!	0	0	58	2	1	1	#NULL!	1	0	0	#NULL!	#NULL!	0	#NULL!	#NULL!	#NULL!	#NULL!	#NULL!	4	0	#NULL!	7.5	1.18	5.07	2.8	10.1	#NULL!	#NULL!	#NULL!	16	#NULL!	0	#NULL!	#NULL!	#NULL!	#NULL!	#NULL!	#NULL!	#NULL!	#NULL!	0	0	1	1
2013	2	1	3	21	2	1	86	1	1	1	2	0	1	0	1	0	0	0	1	1	1	0	21	0	#NULL!	4.1	1.57	2.14	0.86	7.4	#NULL!	0	#NULL!	12	5	5	4	1	0	3	1	0	0	1	0	1	1	0
2015	2	2	2	#NULL!	3	1	86	1	1	1	1	1	0	0	#NULL!	#NULL!	0	#NULL!	#NULL!	#NULL!	#NULL!	#NULL!	6	0	#NULL!	4.1	0.65	2.78	1.4	7.9	#NULL!	#NULL!	#NULL!	#NULL!	5	5	#NULL!	0	#NULL!	#NULL!	#NULL!	#NULL!	#NULL!	0	0	1	1	1
2016	2	1	1	#NULL!	0	0	55	1	1	1	0	1	0	0	#NULL!	#NULL!	0	#NULL!	#NULL!	#NULL!	#NULL!	#NULL!	4	0	#NULL!	5.8	1.33	3.89	1.2	11.5	#NULL!	#NULL!	#NULL!	#NULL!	1	1	#NULL!	0	#NULL!	#NULL!	#NULL!	#NULL!	#NULL!	0	0	0	1	1
2015	2	1	2	#NULL!	0	0	89	1	1	1	0	0	0	0	#NULL!	#NULL!	0	#NULL!	#NULL!	#NULL!	#NULL!	#NULL!	2	0	#NULL!	4.8	1.04	3.36	0.8	5.8	#NULL!	#NULL!	#NULL!	#NULL!	5	5	#NULL!	0	#NULL!	#NULL!	#NULL!	#NULL!	#NULL!	0	0	1	1	1
2014	2	3	4	11	1	1	81	1	1	1	0	0	1	0	1	0	1	0	1	0	0	0	11	0	#NULL!	4.49	1.73	2.28	1.06	#NULL!	#NULL!	0	#NULL!	11	2	5	4	1	0	4	1	0	0	1	0	1	1	0
2017	2	3	3	#NULL!	0	0	58	1	1	1	#NULL!	1	0	0	#NULL!	#NULL!	1	#NULL!	#NULL!	#NULL!	#NULL!	#NULL!	16	0	#NULL!	5.9	0.88	3.11	2.2	10.3	#NULL!	#NULL!	#NULL!	#NULL!	#NULL!	0	#NULL!	#NULL!	#NULL!	#NULL!	#NULL!	#NULL!	#NULL!	#NULL!	0	0	1	1
2017	3	6	#NULL!	#NULL!	0	0	69	1	1	1	#NULL!	1	0	0	#NULL!	#NULL!	0	#NULL!	#NULL!	#NULL!	#NULL!	#NULL!	4	0	#NULL!	3.2	0.73	1.37	2.4	8	#NULL!	#NULL!	#NULL!	#NULL!	#NULL!	3	#NULL!	#NULL!	#NULL!	#NULL!	#NULL!	#NULL!	#NULL!	#NULL!	0	1	2	1
2015	3	6	#NULL!	#NULL!	0	0	59	2	1	0	0	0	1	0	#NULL!	#NULL!	0	#NULL!	#NULL!	#NULL!	#NULL!	#NULL!	19	0	#NULL!	#NULL!	#NULL!	#NULL!	#NULL!	#NULL!	#NULL!	#NULL!	#NULL!	#NULL!	4	5	#NULL!	0	#NULL!	#NULL!	#NULL!	#NULL!	#NULL!	1	0	1	2	1
2013	2	2	1	6	1	1	65	2	1	1	0	1	1	0	1	0	0	0	1	0	0	0	6	0	#NULL!	#NULL!	#NULL!	#NULL!	#NULL!	7.9	#NULL!	0	#NULL!	6	5	5	2	1	0	3	1	0	0	1	0	1	1	0
2015	2	2	1	#NULL!	2	1	65	2	1	1	0	0	0	0	#NULL!	#NULL!	0	#NULL!	#NULL!	#NULL!	#NULL!	#NULL!	2	0	#NULL!	4.2	1.29	2.3	1.4	6.8	#NULL!	#NULL!	#NULL!	#NULL!	5	#NULL!	#NULL!	0	#NULL!	#NULL!	#NULL!	#NULL!	#NULL!	1	#NULL!	#NULL!	1	1
2016	2	2	1	#NULL!	0	0	61	2	0	1	0	0	0	0	#NULL!	#NULL!	0	#NULL!	#NULL!	#NULL!	#NULL!	#NULL!	2	0	#NULL!	5.4	1.08	3.68	1.4	5.3	#NULL!	#NULL!	#NULL!	#NULL!	1	0	#NULL!	0	#NULL!	#NULL!	#NULL!	#NULL!	#NULL!	0	0	0	1	1
2017	2	1	3	#NULL!	0	0	77	2	0	1	#NULL!	0	0	0	#NULL!	#NULL!	0	#NULL!	#NULL!	#NULL!	#NULL!	#NULL!	#NULL!	0	#NULL!	4.3	0.98	2.97	0.7	6.5	#NULL!	#NULL!	#NULL!	7	#NULL!	0	#NULL!	#NULL!	#NULL!	#NULL!	#NULL!	#NULL!	#NULL!	#NULL!	0	0	1	1
2016	2	2	1	#NULL!	0	0	65	2	1	1	0	0	0	0	#NULL!	#NULL!	0	#NULL!	#NULL!	#NULL!	#NULL!	#NULL!	2	0	#NULL!	5.1	1.39	2.34	3	13.5	#NULL!	#NULL!	#NULL!	#NULL!	3	3	#NULL!	0	#NULL!	#NULL!	#NULL!	#NULL!	#NULL!	0	0	1	1	1
2017	2	2	4	#NULL!	0	0	74	1	1	1	#NULL!	0	0	0	#NULL!	#NULL!	0	#NULL!	#NULL!	#NULL!	#NULL!	#NULL!	7	0	#NULL!	4.7	1.2	3.01	1	11.1	#NULL!	#NULL!	#NULL!	0	#NULL!	3	#NULL!	#NULL!	#NULL!	#NULL!	#NULL!	#NULL!	#NULL!	#NULL!	0	1	1	1
2013	2	1	2	5	0	0	56	1	1	1	0	0	0	0	0	0	0	0	1	0	0	0	5	0	#NULL!	#NULL!	#NULL!	#NULL!	#NULL!	6	#NULL!	0	#NULL!	5	1	5	1	0	0	3	1	0	0	0	0	1	1	0
2013	2	2	1	9	1	1	56	2	1	1	0	1	1	0	1	0	0	0	1	0	0	0	9	0	#NULL!	5.29	1	3.27	2.25	9.8	#NULL!	0	#NULL!	2	0	2	1	1	1	3	1	0	0	1	0	0	1	0
2015	3	6	#NULL!	#NULL!	2	1	56	2	1	1	0	1	0	1	#NULL!	#NULL!	0	#NULL!	#NULL!	#NULL!	#NULL!	#NULL!	8	0	#NULL!	5.28	1.07	3.06	2.51	11.4	#NULL!	#NULL!	#NULL!	#NULL!	4	#NULL!	#NULL!	0	#NULL!	#NULL!	#NULL!	#NULL!	#NULL!	2	#NULL!	#NULL!	2	1
2016	2	2	4	#NULL!	0	0	74	1	1	1	0	1	1	0	#NULL!	#NULL!	0	#NULL!	#NULL!	#NULL!	#NULL!	#NULL!	5	0	#NULL!	4.6	1.04	2.68	1.9	4.7	#NULL!	#NULL!	#NULL!	#NULL!	4	4	#NULL!	0	#NULL!	#NULL!	#NULL!	#NULL!	#NULL!	1	0	1	1	1
2015	2	2	1	#NULL!	0	0	72	2	1	1	0	0	0	0	#NULL!	#NULL!	0	#NULL!	#NULL!	#NULL!	#NULL!	#NULL!	0	0	#NULL!	5.1	1	3.06	2.3	7.2	#NULL!	#NULL!	#NULL!	#NULL!	1	1	#NULL!	0	#NULL!	#NULL!	#NULL!	#NULL!	#NULL!	0	0	0	1	1
2016	2	5	4	#NULL!	1	1	73	2	1	1	0	1	0	0	#NULL!	#NULL!	0	#NULL!	#NULL!	#NULL!	#NULL!	#NULL!	2	0	#NULL!	3.4	1.27	1.52	1.4	7.9	#NULL!	#NULL!	#NULL!	#NULL!	2	1	#NULL!	0	#NULL!	#NULL!	#NULL!	#NULL!	#NULL!	0	0	0	1	1
2016	1	2	1	#NULL!	0	0	68	2	1	1	0	0	0	0	#NULL!	#NULL!	0	#NULL!	#NULL!	#NULL!	#NULL!	#NULL!	2	0	#NULL!	4	0.85	2.64	1.1	9.2	#NULL!	#NULL!	#NULL!	#NULL!	2	1	#NULL!	0	#NULL!	#NULL!	#NULL!	#NULL!	#NULL!	0	0	0	1	1
2015	2	1	1	#NULL!	0	0	64	1	1	1	0	0	0	0	#NULL!	#NULL!	0	#NULL!	#NULL!	#NULL!	#NULL!	#NULL!	4	0	#NULL!	4.5	0.86	3.22	1	11.6	#NULL!	#NULL!	#NULL!	#NULL!	4	4	#NULL!	0	#NULL!	#NULL!	#NULL!	#NULL!	#NULL!	0	0	1	1	1
2017	2	4	1	#NULL!	0	0	77	1	1	0	#NULL!	1	0	0	#NULL!	#NULL!	1	#NULL!	#NULL!	#NULL!	#NULL!	#NULL!	3	0	#NULL!	4.2	0.75	2.93	1.2	5.3	#NULL!	#NULL!	#NULL!	0	#NULL!	0	#NULL!	#NULL!	#NULL!	#NULL!	#NULL!	#NULL!	#NULL!	#NULL!	0	0	1	1
2015	2	1	2	#NULL!	0	0	70	1	1	1	0	1	0	0	#NULL!	#NULL!	0	#NULL!	#NULL!	#NULL!	#NULL!	#NULL!	2	0	#NULL!	2.9	1.05	1.36	1.2	7	#NULL!	#NULL!	#NULL!	#NULL!	1	0	#NULL!	1	#NULL!	#NULL!	#NULL!	#NULL!	#NULL!	0	0	0	1	1
2016	2	1	3	#NULL!	1	1	71	1	1	1	0	0	0	0	#NULL!	#NULL!	0	#NULL!	#NULL!	#NULL!	#NULL!	#NULL!	2	0	#NULL!	3.4	0.97	1.59	1.9	7.4	#NULL!	#NULL!	#NULL!	#NULL!	4	#NULL!	#NULL!	0	#NULL!	#NULL!	#NULL!	#NULL!	#NULL!	0	#NULL!	#NULL!	1	1
2013	2	3	3	15	0	0	60	2	1	1	0	0	1	1	1	1	1	0	1	0	0	0	15	0	#NULL!	3.95	0.59	2.4	2.14	5.2	#NULL!	1	1	15	5	6	1	0	0	3	1	0	0	2	1	1	1	0
2013	2	1	4	4	0	0	47	2	0	0	0	0	1	0	1	0	0	0	1	0	0	0	4	0	#NULL!	5.2	0.81	3.58	1.81	#NULL!	#NULL!	0	#NULL!	0	0	0	1	0	0	3	1	0	0	1	0	0	1	0
2015	2	2	1	#NULL!	0	0	73	1	1	1	0	0	0	0	#NULL!	#NULL!	0	#NULL!	#NULL!	#NULL!	#NULL!	#NULL!	2	0	#NULL!	5.2	1.28	3.63	0.6	8.2	#NULL!	#NULL!	#NULL!	#NULL!	1	1	#NULL!	1	#NULL!	#NULL!	#NULL!	#NULL!	#NULL!	0	0	0	1	1
2013	3	6	#NULL!	8	1	1	76	2	1	1	0	1	1	0	1	0	0	0	0	0	1	0	8	0	#NULL!	3.56	1.4	1.75	0.92	8.9	12	0	#NULL!	8	1	1	3	1	0	3	1	1	0	1	0	0	2	0
2017	2	2	4	#NULL!	0	0	62	1	1	1	#NULL!	1	0	0	#NULL!	#NULL!	0	#NULL!	#NULL!	#NULL!	#NULL!	#NULL!	1	0	#NULL!	6.4	0.87	4.23	2.8	10.1	#NULL!	#NULL!	#NULL!	12	#NULL!	5	#NULL!	#NULL!	#NULL!	#NULL!	#NULL!	#NULL!	#NULL!	#NULL!	0	1	1	1
2015	3	6	#NULL!	#NULL!	0	0	75	1	1	0	0	0	1	0	#NULL!	#NULL!	0	#NULL!	#NULL!	#NULL!	#NULL!	#NULL!	8	0	#NULL!	3.94	0.93	2.53	1.07	4.1	#NULL!	#NULL!	#NULL!	#NULL!	2	0	#NULL!	0	#NULL!	#NULL!	#NULL!	#NULL!	#NULL!	1	0	0	2	1
2017	3	6	#NULL!	#NULL!	1	1	77	1	1	0	#NULL!	1	0	0	#NULL!	#NULL!	0	#NULL!	#NULL!	#NULL!	#NULL!	#NULL!	10	0	#NULL!	3.2	1.09	1.81	0.6	5.3	#NULL!	#NULL!	#NULL!	0	#NULL!	0	#NULL!	#NULL!	#NULL!	#NULL!	#NULL!	#NULL!	#NULL!	#NULL!	0	0	2	1
2016	2	1	4	#NULL!	0	0	67	2	0	1	0	0	0	0	#NULL!	#NULL!	0	#NULL!	#NULL!	#NULL!	#NULL!	#NULL!	5	0	#NULL!	5.03	1.25	3.01	1.67	12.5	#NULL!	#NULL!	#NULL!	#NULL!	4	#NULL!	#NULL!	0	#NULL!	#NULL!	#NULL!	#NULL!	#NULL!	0	#NULL!	#NULL!	1	1
2017	2	1	1	#NULL!	0	0	58	1	1	0	#NULL!	0	0	0	#NULL!	#NULL!	1	#NULL!	#NULL!	#NULL!	#NULL!	#NULL!	0	0	#NULL!	5.1	1.33	3.39	0.9	5.8	#NULL!	#NULL!	#NULL!	2	#NULL!	0	#NULL!	#NULL!	#NULL!	#NULL!	#NULL!	#NULL!	#NULL!	#NULL!	0	0	1	1
2016	1	6	0	#NULL!	0	0	47	1	1	1	1	1	0	0	#NULL!	#NULL!	0	#NULL!	#NULL!	#NULL!	#NULL!	#NULL!	3	0	#NULL!	3.2	1.17	1.72	0.7	6.9	#NULL!	#NULL!	#NULL!	#NULL!	0	0	#NULL!	0	#NULL!	#NULL!	#NULL!	#NULL!	#NULL!	0	0	0	1	1
2016	1	2	1	#NULL!	0	0	77	2	1	1	0	1	0	0	#NULL!	#NULL!	1	#NULL!	#NULL!	#NULL!	#NULL!	#NULL!	2	0	#NULL!	4.3	1.25	2.75	0.7	5.8	#NULL!	#NULL!	#NULL!	#NULL!	5	4	#NULL!	0	#NULL!	#NULL!	#NULL!	#NULL!	#NULL!	0	0	1	1	1
2015	#NULL!	4	#NULL!	#NULL!	0	0	36	2	0	0	0	0	0	0	#NULL!	#NULL!	1	#NULL!	#NULL!	#NULL!	#NULL!	#NULL!	0	0	#NULL!	#NULL!	#NULL!	#NULL!	#NULL!	#NULL!	#NULL!	#NULL!	#NULL!	#NULL!	0	0	#NULL!	0	#NULL!	#NULL!	#NULL!	#NULL!	#NULL!	0	0	0	#NULL!	1
2017	2	2	1	#NULL!	0	0	64	2	1	1	#NULL!	1	0	0	#NULL!	#NULL!	0	#NULL!	#NULL!	#NULL!	#NULL!	#NULL!	2	0	#NULL!	4.4	0.93	2.73	1.6	11.4	#NULL!	#NULL!	#NULL!	0	#NULL!	4	#NULL!	#NULL!	#NULL!	#NULL!	#NULL!	#NULL!	#NULL!	#NULL!	0	1	1	1
2015	2	2	1	#NULL!	0	0	54	1	0	0	1	1	0	0	#NULL!	#NULL!	0	#NULL!	#NULL!	#NULL!	#NULL!	#NULL!	1	0	#NULL!	3.1	1.75	#NULL!	0.9	5.5	#NULL!	#NULL!	#NULL!	#NULL!	0	0	#NULL!	0	#NULL!	#NULL!	#NULL!	#NULL!	#NULL!	0	0	0	1	1
2017	1	6	0	#NULL!	0	0	73	1	1	1	#NULL!	1	0	0	#NULL!	#NULL!	0	#NULL!	#NULL!	#NULL!	#NULL!	#NULL!	0	0	#NULL!	3.6	1.1	1.99	1	8	#NULL!	#NULL!	#NULL!	#NULL!	#NULL!	5	#NULL!	#NULL!	#NULL!	#NULL!	#NULL!	#NULL!	#NULL!	#NULL!	0	1	1	1
2016	2	2	4	#NULL!	0	0	75	2	1	1	0	0	0	0	#NULL!	#NULL!	0	#NULL!	#NULL!	#NULL!	#NULL!	#NULL!	3	0	#NULL!	4.8	0.75	2.33	3.7	8.6	#NULL!	#NULL!	#NULL!	#NULL!	4	4	#NULL!	1	#NULL!	#NULL!	#NULL!	#NULL!	#NULL!	0	0	1	1	1
2013	1	2	0	0	0	0	65	2	1	1	0	0	1	0	1	0	0	0	0	1	0	0	9	0	#NULL!	5.19	1.44	3.24	1.13	8.3	#NULL!	0	#NULL!	9	0	5	2	0	0	3	1	0	1	1	0	1	1	0
2014	1	2	0	6	0	0	66	1	0	1	1	1	1	0	1	0	0	0	0	1	0	0	6	0	#NULL!	6	1	1.13	2.1	9.4	#NULL!	0	#NULL!	0	0	0	2	0	0	4	1	0	1	1	0	0	1	0
2013	3	6	#NULL!	7	1	1	58	2	1	1	0	0	1	0	1	0	0	0	0	0	1	0	7	0	#NULL!	4.77	2.1	1.7	1.9	9	#NULL!	1	1	7	0	6	1	1	0	3	1	1	0	1	1	1	2	0
2016	2	4	1	#NULL!	0	0	54	2	0	1	0	1	0	0	#NULL!	#NULL!	0	#NULL!	#NULL!	#NULL!	#NULL!	#NULL!	3	0	#NULL!	3.6	1.25	1.82	1.2	#NULL!	#NULL!	#NULL!	#NULL!	#NULL!	3	#NULL!	#NULL!	0	#NULL!	#NULL!	#NULL!	#NULL!	#NULL!	0	#NULL!	#NULL!	1	1
2013	3	6	#NULL!	7	1	1	88	2	1	1	0	0	1	0	1	0	0	0	0	1	1	0	7	0	#NULL!	5.13	1.31	2.76	2.35	#NULL!	#NULL!	0	#NULL!	2	5	5	4	1	0	3	1	1	0	1	0	1	2	0
2017	2	1	2	#NULL!	2	1	90	2	0	1	#NULL!	1	0	0	#NULL!	#NULL!	0	#NULL!	#NULL!	#NULL!	#NULL!	#NULL!	25	0	#NULL!	4	1.22	1.75	2.2	9.6	#NULL!	#NULL!	#NULL!	1	#NULL!	0	#NULL!	#NULL!	#NULL!	#NULL!	#NULL!	#NULL!	#NULL!	#NULL!	0	0	1	1
2017	2	1	1	#NULL!	0	0	56	1	1	1	#NULL!	0	0	0	#NULL!	#NULL!	0	#NULL!	#NULL!	#NULL!	#NULL!	#NULL!	3	0	#NULL!	3.8	0.1	1.01	4.7	6.8	#NULL!	#NULL!	#NULL!	0	#NULL!	6	#NULL!	#NULL!	#NULL!	#NULL!	#NULL!	#NULL!	#NULL!	#NULL!	1	1	1	1
2015	1	6	0	#NULL!	0	0	71	2	1	1	0	0	0	0	#NULL!	#NULL!	1	#NULL!	#NULL!	#NULL!	#NULL!	#NULL!	0	0	#NULL!	4.7	0.69	2.81	2.6	7.1	#NULL!	#NULL!	#NULL!	#NULL!	0	0	#NULL!	0	#NULL!	#NULL!	#NULL!	#NULL!	#NULL!	0	0	0	1	1
2014	4	6	#NULL!	2	0	0	45	2	1	0	0	0	0	0	0	0	0	0	0	0	0	1	2	0	#NULL!	#NULL!	#NULL!	#NULL!	#NULL!	#NULL!	#NULL!	0	#NULL!	2	0	0	1	0	0	4	1	0	0	0	0	0	2	0
2015	1	6	0	#NULL!	0	0	67	2	1	1	0	0	0	0	#NULL!	#NULL!	0	#NULL!	#NULL!	#NULL!	#NULL!	#NULL!	0	0	#NULL!	#NULL!	#NULL!	#NULL!	#NULL!	7	#NULL!	#NULL!	#NULL!	#NULL!	5	5	#NULL!	0	#NULL!	#NULL!	#NULL!	#NULL!	#NULL!	0	0	1	1	1
2014	2	2	1	5	1	1	69	2	1	1	0	0	1	0	1	0	0	0	1	0	0	0	5	0	#NULL!	3.73	1.31	1.95	1	6.8	#NULL!	0	#NULL!	4	1	6	2	1	0	4	1	0	0	1	1	1	1	0
2015	2	5	2	#NULL!	0	0	43	2	0	0	0	1	0	0	#NULL!	#NULL!	0	#NULL!	#NULL!	#NULL!	#NULL!	#NULL!	20	0	#NULL!	#NULL!	#NULL!	#NULL!	#NULL!	#NULL!	#NULL!	#NULL!	#NULL!	#NULL!	3	0	#NULL!	0	#NULL!	#NULL!	#NULL!	#NULL!	#NULL!	0	0	0	1	1
2016	2	2	1	#NULL!	0	0	83	2	0	1	0	0	0	0	#NULL!	#NULL!	0	#NULL!	#NULL!	#NULL!	#NULL!	#NULL!	4	0	#NULL!	6.11	1.55	3.8	1.7	9.5	#NULL!	#NULL!	#NULL!	#NULL!	4	5	#NULL!	0	#NULL!	#NULL!	#NULL!	#NULL!	#NULL!	0	0	1	1	1
2017	3	6	#NULL!	#NULL!	0	0	51	1	1	0	#NULL!	1	0	0	#NULL!	#NULL!	0	#NULL!	#NULL!	#NULL!	#NULL!	#NULL!	0	0	#NULL!	5.2	0.7	3.87	1.3	6.3	#NULL!	#NULL!	#NULL!	12	#NULL!	9	#NULL!	#NULL!	#NULL!	#NULL!	#NULL!	#NULL!	#NULL!	#NULL!	#NULL!	#NULL!	2	1
2017	2	2	4	#NULL!	0	0	73	2	1	1	#NULL!	1	0	0	#NULL!	#NULL!	0	#NULL!	#NULL!	#NULL!	#NULL!	#NULL!	6	0	#NULL!	5.9	1.14	4.24	1.2	6	#NULL!	#NULL!	#NULL!	24	#NULL!	0	#NULL!	#NULL!	#NULL!	#NULL!	#NULL!	#NULL!	#NULL!	#NULL!	0	0	1	1
2014	3	6	#NULL!	11	0	0	94	2	1	1	0	1	0	0	0	0	0	0	0	0	1	0	11	0	#NULL!	5.43	1.26	3.24	2.06	6.1	#NULL!	0	#NULL!	11	0	5	4	0	0	4	1	1	0	0	0	1	2	0
2014	2	2	2	7	0	0	20	2	0	0	0	0	0	0	0	0	0	0	1	0	0	0	7	0	#NULL!	#NULL!	#NULL!	#NULL!	#NULL!	#NULL!	#NULL!	0	#NULL!	7	0	1	1	0	0	4	1	0	0	0	0	0	1	0
2013	2	2	1	5	0	0	79	1	1	0	0	0	0	0	0	0	0	0	0	1	0	0	15	0	#NULL!	4.22	0.64	3	1.3	6.1	#NULL!	0	#NULL!	4	0	1	3	0	0	3	1	0	0	0	0	0	1	0
2015	2	4	1	#NULL!	0	0	85	1	0	0	0	1	0	0	#NULL!	#NULL!	0	#NULL!	#NULL!	#NULL!	#NULL!	#NULL!	1	0	#NULL!	3.7	0.79	2.5	0.9	5.7	#NULL!	#NULL!	#NULL!	#NULL!	3	#NULL!	#NULL!	0	#NULL!	#NULL!	#NULL!	#NULL!	#NULL!	0	#NULL!	#NULL!	1	1
2015	1	6	0	#NULL!	0	0	70	2	1	1	0	0	0	0	#NULL!	#NULL!	0	#NULL!	#NULL!	#NULL!	#NULL!	#NULL!	0	0	#NULL!	4.7	0.89	#NULL!	2.3	8	#NULL!	#NULL!	#NULL!	#NULL!	0	0	#NULL!	0	#NULL!	#NULL!	#NULL!	#NULL!	#NULL!	0	0	0	1	1
2017	2	1	2	#NULL!	0	0	67	2	1	1	#NULL!	0	0	0	#NULL!	#NULL!	0	#NULL!	#NULL!	#NULL!	#NULL!	#NULL!	24	0	#NULL!	3.5	0.72	2.03	1.6	5.9	#NULL!	#NULL!	#NULL!	0	#NULL!	6	#NULL!	#NULL!	#NULL!	#NULL!	#NULL!	#NULL!	#NULL!	#NULL!	1	1	1	1
2016	2	2	1	#NULL!	0	0	75	1	1	0	0	1	1	0	#NULL!	#NULL!	0	#NULL!	#NULL!	#NULL!	#NULL!	#NULL!	2	0	#NULL!	4.8	1.68	2.77	0.9	5.4	#NULL!	#NULL!	#NULL!	2	3	3	#NULL!	0	#NULL!	#NULL!	#NULL!	#NULL!	#NULL!	1	0	1	1	1
2014	2	2	1	5	0	0	60	1	0	0	0	0	0	0	0	0	0	0	1	0	0	0	5	0	#NULL!	4.62	0.75	3	1.86	5.7	#NULL!	0	#NULL!	5	0	1	1	0	1	4	1	0	0	0	0	0	1	0
2014	2	5	1	4	0	0	27	1	0	0	0	0	0	0	0	0	0	0	1	0	0	0	4	0	#NULL!	#NULL!	#NULL!	#NULL!	#NULL!	#NULL!	#NULL!	0	#NULL!	1	1	1	1	0	0	4	1	0	0	0	0	0	1	0
2015	2	1	1	#NULL!	0	0	43	1	1	1	0	0	0	0	#NULL!	#NULL!	0	#NULL!	#NULL!	#NULL!	#NULL!	#NULL!	7	1	45	7.1	0.91	2.1	9	8.4	#NULL!	#NULL!	#NULL!	2	4	3	#NULL!	0	#NULL!	#NULL!	#NULL!	#NULL!	#NULL!	0	0	1	1	1
2014	2	2	1	1	0	0	65	2	1	1	0	0	0	0	0	0	0	0	0	1	0	0	1	0	#NULL!	5.76	1.25	3.88	1.39	7.2	#NULL!	0	#NULL!	1	0	4	2	0	0	4	1	0	0	0	0	1	1	0
2014	2	3	1	4	0	0	83	1	0	0	0	1	1	0	1	0	1	0	1	0	0	0	4	0	#NULL!	4.43	0.58	2.8	2.35	5.3	#NULL!	#NULL!	#NULL!	#NULL!	0	#NULL!	4	0	0	4	1	0	0	1	#NULL!	#NULL!	1	0
2016	2	2	2	#NULL!	0	0	69	1	1	0	1	1	0	0	#NULL!	#NULL!	0	#NULL!	#NULL!	#NULL!	#NULL!	#NULL!	3	0	#NULL!	5.4	1.04	3.74	1.3	5.3	#NULL!	#NULL!	#NULL!	#NULL!	1	1	#NULL!	1	#NULL!	#NULL!	#NULL!	#NULL!	#NULL!	0	0	0	1	1
2013	2	1	4	2	0	0	53	1	0	1	0	0	0	0	0	0	0	0	1	0	0	0	2	0	#NULL!	5.1	1	3.6	0.9	8.4	#NULL!	0	#NULL!	0	0	0	1	0	0	3	1	0	0	0	0	0	1	0
2015	2	1	4	#NULL!	1	1	52	1	0	1	0	0	0	0	#NULL!	#NULL!	0	#NULL!	#NULL!	#NULL!	#NULL!	#NULL!	2	0	#NULL!	5.16	1.03	3.69	0.97	8.4	#NULL!	#NULL!	#NULL!	#NULL!	2	1	#NULL!	0	#NULL!	#NULL!	#NULL!	#NULL!	#NULL!	0	0	0	1	1
2016	2	3	2	#NULL!	0	0	73	2	1	1	0	1	0	0	#NULL!	#NULL!	1	#NULL!	#NULL!	#NULL!	#NULL!	#NULL!	15	1	87	5.1	1.11	3.27	1.6	8.8	#NULL!	#NULL!	#NULL!	15	4	3	#NULL!	0	#NULL!	#NULL!	#NULL!	#NULL!	#NULL!	0	0	1	1	1
2016	2	2	1	#NULL!	0	0	41	2	1	1	0	0	0	0	#NULL!	#NULL!	0	#NULL!	#NULL!	#NULL!	#NULL!	#NULL!	5	0	#NULL!	6.4	1.21	3.41	3.9	11.8	#NULL!	#NULL!	#NULL!	2	2	0	#NULL!	1	#NULL!	#NULL!	#NULL!	#NULL!	#NULL!	0	0	0	1	1
2016	3	6	#NULL!	#NULL!	0	0	65	1	1	1	0	1	1	0	#NULL!	#NULL!	1	#NULL!	#NULL!	#NULL!	#NULL!	#NULL!	8	0	#NULL!	#NULL!	#NULL!	#NULL!	#NULL!	#NULL!	#NULL!	#NULL!	#NULL!	#NULL!	3	#NULL!	#NULL!	1	#NULL!	#NULL!	#NULL!	#NULL!	#NULL!	0	#NULL!	#NULL!	2	1
2016	2	3	1	#NULL!	1	1	65	1	1	0	1	0	1	0	#NULL!	#NULL!	1	#NULL!	#NULL!	#NULL!	#NULL!	#NULL!	4	0	#NULL!	2.9	1.2	1.28	1	#NULL!	#NULL!	#NULL!	#NULL!	#NULL!	5	4	#NULL!	0	#NULL!	#NULL!	#NULL!	#NULL!	#NULL!	1	0	1	1	1
2017	1	6	0	#NULL!	0	0	62	2	1	1	#NULL!	1	0	0	#NULL!	#NULL!	0	#NULL!	#NULL!	#NULL!	#NULL!	#NULL!	0	0	#NULL!	3.6	1.16	2.1	0.6	8	#NULL!	#NULL!	#NULL!	0	#NULL!	6	#NULL!	#NULL!	#NULL!	#NULL!	#NULL!	#NULL!	#NULL!	#NULL!	1	1	1	1
2015	2	2	1	#NULL!	0	0	73	2	1	1	0	1	0	0	#NULL!	#NULL!	0	#NULL!	#NULL!	#NULL!	#NULL!	#NULL!	5	0	#NULL!	4.49	1.57	2.41	1.13	8	#NULL!	#NULL!	#NULL!	#NULL!	1	1	#NULL!	0	#NULL!	#NULL!	#NULL!	#NULL!	#NULL!	0	0	0	1	1
2015	2	2	2	#NULL!	0	0	81	1	1	1	0	0	1	0	#NULL!	#NULL!	0	#NULL!	#NULL!	#NULL!	#NULL!	#NULL!	4	0	#NULL!	6.7	1.33	4.88	1	12.9	#NULL!	#NULL!	#NULL!	#NULL!	3	#NULL!	#NULL!	0	#NULL!	#NULL!	#NULL!	#NULL!	#NULL!	0	#NULL!	#NULL!	1	1
2016	2	2	1	#NULL!	1	1	82	1	1	1	0	0	1	0	#NULL!	#NULL!	0	#NULL!	#NULL!	#NULL!	#NULL!	#NULL!	1	0	#NULL!	3.8	1.36	2.01	0.9	11.8	#NULL!	#NULL!	#NULL!	#NULL!	4	4	#NULL!	1	#NULL!	#NULL!	#NULL!	#NULL!	#NULL!	0	0	1	1	1
2017	1	6	0	#NULL!	1	1	83	1	1	1	#NULL!	0	1	0	#NULL!	#NULL!	0	#NULL!	#NULL!	#NULL!	#NULL!	#NULL!	0	0	#NULL!	2.9	0.83	1.62	0.9	12	#NULL!	#NULL!	#NULL!	2	#NULL!	4	#NULL!	#NULL!	#NULL!	#NULL!	#NULL!	#NULL!	#NULL!	#NULL!	0	1	1	1
2014	2	2	1	5	0	0	56	1	1	1	1	0	0	0	0	0	0	0	0	1	0	0	5	0	#NULL!	3.34	0.84	0.8	3.78	11.6	#NULL!	0	#NULL!	5	0	1	1	0	1	4	1	0	0	0	0	0	1	0
2017	2	3	1	#NULL!	0	0	67	2	1	1	#NULL!	1	0	0	#NULL!	#NULL!	1	#NULL!	#NULL!	#NULL!	#NULL!	#NULL!	4	0	#NULL!	4.2	1.4	2.04	1.7	9.1	#NULL!	#NULL!	#NULL!	0	#NULL!	2	#NULL!	#NULL!	#NULL!	#NULL!	#NULL!	#NULL!	#NULL!	#NULL!	0	0	1	1
2015	2	1	2	#NULL!	0	0	57	1	1	1	0	1	0	0	#NULL!	#NULL!	0	#NULL!	#NULL!	#NULL!	#NULL!	#NULL!	11	0	#NULL!	4.9	0.7	3.38	1.9	12.2	#NULL!	#NULL!	#NULL!	#NULL!	4	#NULL!	#NULL!	0	#NULL!	#NULL!	#NULL!	#NULL!	#NULL!	0	#NULL!	#NULL!	1	1
2017	2	2	1	#NULL!	0	0	57	2	1	0	#NULL!	1	0	0	#NULL!	#NULL!	0	#NULL!	#NULL!	#NULL!	#NULL!	#NULL!	0	0	#NULL!	4.3	1.01	2.95	0.8	5.3	#NULL!	#NULL!	#NULL!	#NULL!	#NULL!	4	#NULL!	#NULL!	#NULL!	#NULL!	#NULL!	#NULL!	#NULL!	#NULL!	0	1	1	1
2014	2	2	1	5	0	0	63	1	1	1	0	0	0	0	0	0	0	0	1	0	0	0	5	0	#NULL!	5.2	0.81	3.84	1.22	9.8	#NULL!	0	#NULL!	5	0	0	2	0	0	4	1	0	0	0	0	0	1	0
2017	3	6	#NULL!	#NULL!	0	0	78	1	1	1	#NULL!	1	0	0	#NULL!	#NULL!	0	#NULL!	#NULL!	#NULL!	#NULL!	#NULL!	33	0	#NULL!	#NULL!	#NULL!	#NULL!	#NULL!	#NULL!	#NULL!	#NULL!	#NULL!	#NULL!	#NULL!	5	#NULL!	#NULL!	#NULL!	#NULL!	#NULL!	#NULL!	#NULL!	#NULL!	0	1	2	1
2017	3	6	#NULL!	#NULL!	0	0	85	2	1	0	#NULL!	0	0	0	#NULL!	#NULL!	0	#NULL!	#NULL!	#NULL!	#NULL!	#NULL!	25	0	#NULL!	4	1.37	2.25	0.7	5.6	#NULL!	#NULL!	#NULL!	8	#NULL!	3	#NULL!	#NULL!	#NULL!	#NULL!	#NULL!	#NULL!	#NULL!	#NULL!	0	1	2	1
2014	3	6	#NULL!	#NULL!	0	0	41	1	0	0	0	1	0	0	0	0	0	0	0	0	1	0	#NULL!	0	#NULL!	3.33	0.84	1.27	2.71	#NULL!	#NULL!	0	#NULL!	#NULL!	0	4	1	0	0	4	1	1	0	0	0	1	2	0
2015	2	1	2	#NULL!	0	0	32	2	1	1	0	0	0	0	#NULL!	#NULL!	0	#NULL!	#NULL!	#NULL!	#NULL!	#NULL!	6	0	#NULL!	#NULL!	#NULL!	#NULL!	#NULL!	16.1	#NULL!	#NULL!	#NULL!	#NULL!	3	#NULL!	#NULL!	1	#NULL!	#NULL!	#NULL!	#NULL!	#NULL!	0	#NULL!	#NULL!	1	1
2017	3	6	#NULL!	#NULL!	0	0	58	2	1	1	#NULL!	1	0	0	#NULL!	#NULL!	0	#NULL!	#NULL!	#NULL!	#NULL!	#NULL!	1	0	#NULL!	6.8	1.57	4.79	1	12.6	#NULL!	#NULL!	#NULL!	19	#NULL!	3	#NULL!	#NULL!	#NULL!	#NULL!	#NULL!	#NULL!	#NULL!	#NULL!	0	1	2	1
2015	2	2	1	#NULL!	0	0	55	1	1	1	0	1	1	0	#NULL!	#NULL!	0	#NULL!	#NULL!	#NULL!	#NULL!	#NULL!	1	0	#NULL!	5.02	0.96	3.22	1.85	7.9	#NULL!	#NULL!	#NULL!	#NULL!	0	0	#NULL!	0	#NULL!	#NULL!	#NULL!	#NULL!	#NULL!	1	0	0	1	1
2016	2	1	3	#NULL!	0	0	42	1	1	1	0	0	0	0	#NULL!	#NULL!	0	#NULL!	#NULL!	#NULL!	#NULL!	#NULL!	6	0	#NULL!	#NULL!	#NULL!	#NULL!	#NULL!	#NULL!	#NULL!	#NULL!	#NULL!	#NULL!	4	#NULL!	#NULL!	0	#NULL!	#NULL!	#NULL!	#NULL!	#NULL!	0	#NULL!	#NULL!	1	1
2014	2	3	3	17	0	0	97	2	1	1	0	1	1	0	1	0	1	0	1	0	0	0	17	0	#NULL!	6.16	1.89	4.05	0.48	6.2	#NULL!	0	#NULL!	17	0	5	4	0	0	4	1	0	0	1	0	1	1	0
2016	1	6	0	#NULL!	0	0	51	2	1	0	0	1	0	0	#NULL!	#NULL!	0	#NULL!	#NULL!	#NULL!	#NULL!	#NULL!	0	0	#NULL!	5.2	1.2	3.31	1.5	6.2	#NULL!	#NULL!	#NULL!	#NULL!	0	0	#NULL!	0	#NULL!	#NULL!	#NULL!	#NULL!	#NULL!	0	0	0	1	1
2013	2	1	3	11	2	1	54	2	1	1	2	1	1	0	1	0	0	0	1	0	0	0	11	0	#NULL!	6.24	0.79	5.09	0.81	8.7	#NULL!	0	#NULL!	11	4	4	1	1	0	3	1	0	0	1	0	1	1	0
2016	2	3	4	#NULL!	0	0	70	1	1	1	0	1	0	0	#NULL!	#NULL!	1	#NULL!	#NULL!	#NULL!	#NULL!	#NULL!	0	0	#NULL!	5.6	1.35	3.86	0.86	10.5	#NULL!	#NULL!	#NULL!	2	1	0	#NULL!	0	#NULL!	#NULL!	#NULL!	#NULL!	#NULL!	0	0	0	1	1
2016	2	2	4	#NULL!	0	0	77	1	1	1	0	1	0	1	#NULL!	#NULL!	0	#NULL!	#NULL!	#NULL!	#NULL!	#NULL!	2	0	#NULL!	5.7	0.91	4.15	1.4	9.4	#NULL!	#NULL!	#NULL!	#NULL!	0	0	#NULL!	0	#NULL!	#NULL!	#NULL!	#NULL!	#NULL!	2	0	0	1	1
2015	2	5	1	#NULL!	0	0	67	1	1	1	0	0	1	0	#NULL!	#NULL!	0	#NULL!	#NULL!	#NULL!	#NULL!	#NULL!	0	0	#NULL!	5.1	0.99	3.21	2	6.5	#NULL!	#NULL!	#NULL!	#NULL!	0	0	#NULL!	0	#NULL!	#NULL!	#NULL!	#NULL!	#NULL!	1	0	0	1	1
2014	2	1	2	6	0	0	67	1	1	1	0	0	1	0	1	0	0	0	1	0	0	0	6	0	#NULL!	5.15	1.33	3.16	1.33	13.9	#NULL!	0	#NULL!	6	1	3	2	0	0	4	1	0	0	1	0	1	1	0
2013	1	2	0	0	2	1	75	2	1	1	0	1	1	0	1	0	0	0	0	1	0	0	1	0	#NULL!	3.1	1.3	1.4	0.7	6.8	#NULL!	0	#NULL!	0	0	0	3	1	0	3	1	0	1	1	0	0	1	0
2015	2	5	4	#NULL!	0	0	66	2	1	1	0	0	0	0	#NULL!	#NULL!	0	#NULL!	#NULL!	#NULL!	#NULL!	#NULL!	1	0	#NULL!	5.8	0.85	4.22	1.7	10	#NULL!	#NULL!	#NULL!	#NULL!	1	0	#NULL!	0	#NULL!	#NULL!	#NULL!	#NULL!	#NULL!	0	0	0	1	1
2015	3	6	#NULL!	#NULL!	0	0	86	2	1	1	0	1	0	0	#NULL!	#NULL!	0	#NULL!	#NULL!	#NULL!	#NULL!	#NULL!	8	0	#NULL!	#NULL!	#NULL!	#NULL!	#NULL!	6	#NULL!	#NULL!	#NULL!	#NULL!	5	6	#NULL!	0	#NULL!	#NULL!	#NULL!	#NULL!	#NULL!	0	1	1	2	1
2015	2	2	4	#NULL!	0	0	67	1	1	1	1	0	0	0	#NULL!	#NULL!	0	#NULL!	#NULL!	#NULL!	#NULL!	#NULL!	3	0	#NULL!	4.5	0.84	2.89	1.7	7.8	#NULL!	#NULL!	#NULL!	#NULL!	2	1	#NULL!	0	#NULL!	#NULL!	#NULL!	#NULL!	#NULL!	0	0	0	1	1
2013	2	1	4	3	1	1	85	1	1	1	0	0	1	0	1	0	0	0	1	0	0	0	3	0	#NULL!	5.04	1.01	3.42	1.35	6.1	#NULL!	0	#NULL!	3	0	1	4	1	0	3	1	0	0	1	0	0	1	0
2015	2	1	2	#NULL!	0	0	50	2	1	1	0	0	0	0	#NULL!	#NULL!	0	#NULL!	#NULL!	#NULL!	#NULL!	#NULL!	14	0	#NULL!	#NULL!	#NULL!	#NULL!	#NULL!	9	#NULL!	#NULL!	#NULL!	#NULL!	4	3	#NULL!	0	#NULL!	#NULL!	#NULL!	#NULL!	#NULL!	0	0	1	1	1
2017	2	4	3	#NULL!	0	0	57	1	1	1	#NULL!	0	0	0	#NULL!	#NULL!	0	#NULL!	#NULL!	#NULL!	#NULL!	#NULL!	15	1	31	4.6	0.69	3.14	1.7	6.8	#NULL!	#NULL!	#NULL!	18	#NULL!	0	#NULL!	#NULL!	#NULL!	#NULL!	#NULL!	#NULL!	#NULL!	#NULL!	0	0	1	1
2017	2	4	2	#NULL!	1	1	57	1	1	1	#NULL!	0	0	0	#NULL!	#NULL!	0	#NULL!	#NULL!	#NULL!	#NULL!	#NULL!	19	0	#NULL!	4.6	0.69	3.14	1.7	6.8	#NULL!	#NULL!	#NULL!	0	#NULL!	2	#NULL!	#NULL!	#NULL!	#NULL!	#NULL!	#NULL!	#NULL!	#NULL!	0	0	1	1
2013	1	2	0	10	0	0	43	2	1	1	0	1	0	0	0	0	0	0	0	1	0	0	10	0	#NULL!	6.44	0.89	4.08	3.27	10.5	#NULL!	0	#NULL!	10	0	4	1	0	1	3	1	0	1	0	0	1	1	0
2017	1	6	0	#NULL!	0	0	88	1	1	0	#NULL!	0	0	0	#NULL!	#NULL!	0	#NULL!	#NULL!	#NULL!	#NULL!	#NULL!	0	0	#NULL!	4.3	0.81	2.87	1.3	6.4	#NULL!	#NULL!	#NULL!	10	#NULL!	4	#NULL!	#NULL!	#NULL!	#NULL!	#NULL!	#NULL!	#NULL!	#NULL!	0	1	1	1
2017	2	2	1	#NULL!	0	0	67	1	1	1	#NULL!	1	0	0	#NULL!	#NULL!	0	#NULL!	#NULL!	#NULL!	#NULL!	#NULL!	5	0	#NULL!	6.1	1.22	4.44	0.9	7.4	#NULL!	#NULL!	#NULL!	#NULL!	#NULL!	5	#NULL!	#NULL!	#NULL!	#NULL!	#NULL!	#NULL!	#NULL!	#NULL!	0	1	1	1
2015	2	4	2	#NULL!	0	0	82	1	1	1	0	1	0	0	#NULL!	#NULL!	0	#NULL!	#NULL!	#NULL!	#NULL!	#NULL!	4	0	#NULL!	#NULL!	#NULL!	#NULL!	#NULL!	7	#NULL!	#NULL!	#NULL!	#NULL!	4	#NULL!	#NULL!	0	#NULL!	#NULL!	#NULL!	#NULL!	#NULL!	0	#NULL!	#NULL!	1	1
2013	4	6	#NULL!	0	0	0	50	2	1	0	0	0	0	0	0	0	0	0	0	0	0	1	0	0	#NULL!	#NULL!	#NULL!	#NULL!	#NULL!	#NULL!	#NULL!	0	#NULL!	0	0	0	1	0	0	3	1	0	0	0	0	0	2	0
2014	2	2	1	2	0	0	67	2	1	1	0	1	0	0	0	0	0	0	0	1	0	0	2	0	#NULL!	4.18	1.16	2.58	0.9	7.1	#NULL!	0	#NULL!	0	1	0	2	0	0	4	1	0	0	0	0	0	1	0
2015	1	6	0	#NULL!	1	1	66	2	1	1	0	1	0	0	#NULL!	#NULL!	0	#NULL!	#NULL!	#NULL!	#NULL!	#NULL!	0	0	#NULL!	4.18	1.16	2.58	0.97	7.1	#NULL!	#NULL!	#NULL!	#NULL!	0	0	#NULL!	0	#NULL!	#NULL!	#NULL!	#NULL!	#NULL!	0	0	0	1	1
2014	2	1	4	7	0	0	94	2	1	1	0	1	0	0	0	0	0	0	1	0	0	0	7	0	#NULL!	4.34	1.58	2.44	0.71	10.7	#NULL!	0	#NULL!	7	0	4	4	0	1	4	1	0	0	0	0	1	1	0
2014	2	3	2	12	0	0	85	2	1	1	0	0	1	0	1	0	1	0	1	0	0	0	12	0	#NULL!	4.34	1.29	2.48	1.26	5.6	#NULL!	0	#NULL!	12	5	5	4	0	0	4	1	0	0	1	0	1	1	0
2015	2	3	1	#NULL!	0	0	85	2	1	1	0	1	0	0	#NULL!	#NULL!	1	#NULL!	#NULL!	#NULL!	#NULL!	#NULL!	12	0	#NULL!	3.7	1.01	2.26	1	5.6	#NULL!	#NULL!	#NULL!	#NULL!	5	4	#NULL!	1	#NULL!	#NULL!	#NULL!	#NULL!	#NULL!	0	0	1	1	1
2017	2	1	2	#NULL!	1	1	87	2	1	1	#NULL!	0	0	0	#NULL!	#NULL!	1	#NULL!	#NULL!	#NULL!	#NULL!	#NULL!	9	0	#NULL!	4.2	1.14	2.74	0.8	5.2	#NULL!	#NULL!	#NULL!	1	#NULL!	6	#NULL!	#NULL!	#NULL!	#NULL!	#NULL!	#NULL!	#NULL!	#NULL!	1	1	1	1
2016	2	2	1	#NULL!	0	0	53	2	1	1	0	1	0	0	#NULL!	#NULL!	0	#NULL!	#NULL!	#NULL!	#NULL!	#NULL!	4	0	#NULL!	4.9	0.85	2.14	4.8	10.6	#NULL!	#NULL!	#NULL!	#NULL!	2	0	#NULL!	0	#NULL!	#NULL!	#NULL!	#NULL!	#NULL!	0	0	0	1	1
2017	2	4	1	#NULL!	0	0	61	1	1	1	#NULL!	1	0	0	#NULL!	#NULL!	0	#NULL!	#NULL!	#NULL!	#NULL!	#NULL!	1	0	#NULL!	3.5	0.86	2.03	1.4	9	#NULL!	#NULL!	#NULL!	4	#NULL!	6	#NULL!	#NULL!	#NULL!	#NULL!	#NULL!	#NULL!	#NULL!	#NULL!	1	1	1	1
2014	3	6	#NULL!	8	0	0	54	1	1	0	0	0	0	0	0	0	0	0	0	0	1	0	8	0	#NULL!	5.46	0.9	3.94	1.37	5.7	#NULL!	0	#NULL!	8	0	5	1	0	0	4	1	1	0	0	0	1	2	0
2017	2	2	2	#NULL!	0	0	60	2	1	1	#NULL!	1	0	0	#NULL!	#NULL!	0	#NULL!	#NULL!	#NULL!	#NULL!	#NULL!	3	0	#NULL!	4.4	1.1	2.64	1.4	9.6	#NULL!	#NULL!	#NULL!	18	#NULL!	3	#NULL!	#NULL!	#NULL!	#NULL!	#NULL!	#NULL!	#NULL!	#NULL!	0	1	1	1
2014	2	1	4	5	0	0	69	2	1	1	0	1	1	0	1	0	0	1	1	0	0	0	5	0	#NULL!	6.17	1.03	4.57	1.26	9.2	#NULL!	0	#NULL!	5	0	5	2	0	0	4	1	0	0	3	0	1	1	0
2017	3	6	#NULL!	#NULL!	0	0	45	2	1	1	#NULL!	0	0	0	#NULL!	#NULL!	0	#NULL!	#NULL!	#NULL!	#NULL!	#NULL!	21	0	#NULL!	5	1.04	3.29	1.4	5.6	#NULL!	#NULL!	#NULL!	0	#NULL!	5	#NULL!	#NULL!	#NULL!	#NULL!	#NULL!	#NULL!	#NULL!	#NULL!	0	1	2	1
2017	1	2	0	#NULL!	0	0	53	2	0	1	#NULL!	1	0	0	#NULL!	#NULL!	0	#NULL!	#NULL!	#NULL!	#NULL!	#NULL!	0	0	#NULL!	3	0.73	1.57	1.5	10.1	#NULL!	#NULL!	#NULL!	#NULL!	#NULL!	0	#NULL!	#NULL!	#NULL!	#NULL!	#NULL!	#NULL!	#NULL!	#NULL!	0	0	1	1
2017	3	6	#NULL!	#NULL!	0	0	83	1	1	1	#NULL!	0	0	0	#NULL!	#NULL!	0	#NULL!	#NULL!	#NULL!	#NULL!	#NULL!	25	0	#NULL!	#NULL!	#NULL!	#NULL!	#NULL!	#NULL!	#NULL!	#NULL!	#NULL!	1	#NULL!	6	#NULL!	#NULL!	#NULL!	#NULL!	#NULL!	#NULL!	#NULL!	#NULL!	1	1	2	1
2016	2	2	4	#NULL!	0	0	48	1	0	0	0	0	0	0	#NULL!	#NULL!	0	#NULL!	#NULL!	#NULL!	#NULL!	#NULL!	4	0	#NULL!	5.3	1.44	3.42	0.9	5	#NULL!	#NULL!	#NULL!	#NULL!	3	#NULL!	#NULL!	0	#NULL!	#NULL!	#NULL!	#NULL!	#NULL!	0	#NULL!	#NULL!	1	1
2017	2	2	1	#NULL!	0	0	61	2	1	0	#NULL!	0	0	0	#NULL!	#NULL!	0	#NULL!	#NULL!	#NULL!	#NULL!	#NULL!	2	0	#NULL!	3.8	0.98	2.33	1	5.1	#NULL!	#NULL!	#NULL!	5	#NULL!	0	#NULL!	#NULL!	#NULL!	#NULL!	#NULL!	#NULL!	#NULL!	#NULL!	0	0	1	1
2015	3	6	#NULL!	#NULL!	0	0	61	1	1	1	0	1	0	0	#NULL!	#NULL!	0	#NULL!	#NULL!	#NULL!	#NULL!	#NULL!	7	0	#NULL!	4.7	0.98	3.03	1.54	8.7	#NULL!	#NULL!	#NULL!	#NULL!	4	#NULL!	#NULL!	1	#NULL!	#NULL!	#NULL!	#NULL!	#NULL!	0	#NULL!	#NULL!	2	1
2013	2	3	1	7	1	1	77	2	1	1	0	0	1	0	1	0	1	0	1	0	0	0	7	0	#NULL!	#NULL!	#NULL!	#NULL!	#NULL!	#NULL!	#NULL!	0	#NULL!	7	0	5	3	1	0	3	1	0	0	1	0	1	1	0
2017	2	3	4	#NULL!	0	0	64	1	1	1	#NULL!	1	0	0	#NULL!	#NULL!	0	#NULL!	#NULL!	#NULL!	#NULL!	#NULL!	#NULL!	0	#NULL!	3.8	0.91	2.31	1.2	7.6	#NULL!	#NULL!	#NULL!	14	#NULL!	0	#NULL!	#NULL!	#NULL!	#NULL!	#NULL!	#NULL!	#NULL!	#NULL!	0	0	1	1
2013	2	3	#NULL!	8	0	0	74	1	1	1	1	0	1	1	1	1	1	0	1	0	0	0	8	0	#NULL!	4.65	0.94	3	1.48	8.7	#NULL!	0	#NULL!	8	3	5	3	0	1	3	1	0	0	2	0	1	1	0
2013	2	2	1	5	0	0	77	2	1	0	0	0	0	0	0	0	0	0	1	0	0	0	5	0	#NULL!	4.28	0.94	2.96	0.84	#NULL!	#NULL!	0	#NULL!	1	4	4	3	0	1	3	1	0	0	0	0	1	1	0
2013	2	2	1	9	0	0	66	1	1	1	0	0	0	0	0	0	0	0	0	1	0	0	9	0	#NULL!	4.87	1.11	2.19	3.48	10.9	#NULL!	0	#NULL!	9	0	3	2	0	1	3	1	0	0	0	0	1	1	0
2013	2	5	2	20	1	1	81	1	1	1	0	0	1	0	1	0	1	0	1	0	0	0	20	0	#NULL!	3.61	1.54	1.85	0.5	6	#NULL!	0	#NULL!	20	5	5	4	1	0	3	1	0	0	1	0	1	1	0
2017	2	2	2	#NULL!	0	0	90	1	1	1	#NULL!	1	0	0	#NULL!	#NULL!	0	#NULL!	#NULL!	#NULL!	#NULL!	#NULL!	14	0	#NULL!	4.8	1.15	3.14	1.2	14.9	#NULL!	#NULL!	#NULL!	0	#NULL!	0	#NULL!	#NULL!	#NULL!	#NULL!	#NULL!	#NULL!	#NULL!	#NULL!	0	0	1	1
2014	2	2	1	10	1	1	86	1	0	1	0	1	1	0	1	0	0	0	1	0	0	0	10	0	#NULL!	2.22	1	0.99	0.5	7.2	#NULL!	0	#NULL!	10	5	5	4	1	0	4	1	0	0	1	0	1	1	0
2017	2	2	4	#NULL!	0	0	64	1	1	1	#NULL!	0	0	0	#NULL!	#NULL!	0	#NULL!	#NULL!	#NULL!	#NULL!	#NULL!	2	0	#NULL!	4.4	1.3	2.57	1.2	8.1	#NULL!	#NULL!	#NULL!	20	#NULL!	0	#NULL!	#NULL!	#NULL!	#NULL!	#NULL!	#NULL!	#NULL!	#NULL!	0	0	1	1
2016	1	6	0	#NULL!	0	0	46	2	0	1	0	1	0	0	#NULL!	#NULL!	0	#NULL!	#NULL!	#NULL!	#NULL!	#NULL!	0	0	#NULL!	4.9	#NULL!	2.97	#NULL!	11	#NULL!	#NULL!	#NULL!	#NULL!	0	0	#NULL!	0	#NULL!	#NULL!	#NULL!	#NULL!	#NULL!	0	0	0	1	1
2015	3	6	#NULL!	#NULL!	0	0	69	2	1	0	0	0	0	0	#NULL!	#NULL!	0	#NULL!	#NULL!	#NULL!	#NULL!	#NULL!	10	0	#NULL!	#NULL!	#NULL!	#NULL!	#NULL!	#NULL!	#NULL!	#NULL!	#NULL!	#NULL!	5	#NULL!	#NULL!	0	#NULL!	#NULL!	#NULL!	#NULL!	#NULL!	0	#NULL!	#NULL!	2	1
2014	2	1	2	5	0	0	57	1	0	1	0	0	1	0	1	0	0	0	1	0	0	0	5	1	38	4.57	0.72	3.23	1.38	8.6	#NULL!	0	#NULL!	5	0	0	1	0	0	4	1	0	0	1	0	0	1	0
2017	2	1	4	#NULL!	0	0	77	2	1	1	#NULL!	1	0	0	#NULL!	#NULL!	1	#NULL!	#NULL!	#NULL!	#NULL!	#NULL!	20	0	#NULL!	3.5	1.22	1.74	1.2	#NULL!	#NULL!	#NULL!	#NULL!	0	#NULL!	3	#NULL!	#NULL!	#NULL!	#NULL!	#NULL!	#NULL!	#NULL!	#NULL!	0	1	1	1
2017	1	6	0	#NULL!	0	0	56	1	0	0	#NULL!	1	0	0	#NULL!	#NULL!	0	#NULL!	#NULL!	#NULL!	#NULL!	#NULL!	0	0	#NULL!	6.5	1.08	4.42	2.2	5.7	#NULL!	#NULL!	#NULL!	0	#NULL!	4	#NULL!	#NULL!	#NULL!	#NULL!	#NULL!	#NULL!	#NULL!	#NULL!	0	1	1	1
2014	2	2	1	9	0	0	75	2	1	0	0	0	0	0	0	0	0	0	1	0	0	0	9	0	#NULL!	3.54	1.32	1.79	0.96	#NULL!	#NULL!	1	2	2	5	5	3	0	0	4	1	0	0	0	0	1	1	0
2014	3	6	#NULL!	3	0	0	84	2	1	1	0	0	1	0	1	0	0	0	1	0	0	0	3	0	#NULL!	5.82	1.59	3.58	1.44	6	#NULL!	0	#NULL!	1	3	1	4	1	0	4	1	1	0	1	0	0	2	0
2013	2	3	2	2	0	0	54	2	0	1	1	0	1	0	1	0	1	0	1	0	0	0	2	0	#NULL!	5.9	1.62	4	1	13.6	1	0	#NULL!	1	0	0	1	0	0	3	1	0	0	1	0	0	1	0
2017	1	6	0	#NULL!	0	0	54	1	1	1	#NULL!	1	0	0	#NULL!	#NULL!	0	#NULL!	#NULL!	#NULL!	#NULL!	#NULL!	0	0	#NULL!	4	0.74	1.9	3	10.1	#NULL!	#NULL!	#NULL!	0	#NULL!	6	#NULL!	#NULL!	#NULL!	#NULL!	#NULL!	#NULL!	#NULL!	#NULL!	1	1	1	1
2014	2	3	2	9	1	1	73	2	1	1	0	0	1	0	1	0	1	0	1	0	0	0	9	0	#NULL!	2.46	0.75	1.35	0.79	6.3	#NULL!	1	2	9	5	6	3	1	0	4	1	0	0	1	1	1	1	0
2014	2	1	2	8	1	1	50	2	1	1	0	1	1	0	1	0	0	0	1	0	0	0	8	0	#NULL!	6.63	1	4.4	2.57	12.8	#NULL!	0	#NULL!	8	0	2	1	1	0	4	1	0	0	1	0	0	1	0
2017	1	6	0	#NULL!	0	0	21	1	0	1	#NULL!	1	0	0	#NULL!	#NULL!	0	#NULL!	#NULL!	#NULL!	#NULL!	#NULL!	0	0	#NULL!	6.2	1.58	3.69	2	#NULL!	#NULL!	#NULL!	#NULL!	0	#NULL!	3	#NULL!	#NULL!	#NULL!	#NULL!	#NULL!	#NULL!	#NULL!	#NULL!	0	1	1	1
2013	2	2	0	0	1	1	59	2	0	1	0	1	0	0	0	0	0	0	1	0	0	0	0	0	#NULL!	3.17	1.57	1.22	0.84	6.1	#NULL!	0	#NULL!	0	1	5	1	1	0	3	1	0	0	0	0	1	1	0
2013	2	2	1	6	1	1	61	2	1	1	0	0	1	0	1	0	0	0	1	0	0	0	6	0	#NULL!	#NULL!	#NULL!	#NULL!	#NULL!	7.4	#NULL!	0	#NULL!	1	0	4	2	1	0	3	1	0	0	1	0	1	1	0
2017	1	6	0	#NULL!	2	1	63	2	1	1	#NULL!	0	0	0	#NULL!	#NULL!	0	#NULL!	#NULL!	#NULL!	#NULL!	#NULL!	1	0	#NULL!	3	0.86	1.57	1.3	6.2	#NULL!	#NULL!	#NULL!	8	#NULL!	2	#NULL!	#NULL!	#NULL!	#NULL!	#NULL!	#NULL!	#NULL!	#NULL!	0	0	1	1
2015	2	2	1	#NULL!	0	0	55	1	0	1	1	0	0	0	#NULL!	#NULL!	0	#NULL!	#NULL!	#NULL!	#NULL!	#NULL!	6	0	#NULL!	3.8	1.12	2.02	1.5	10.7	#NULL!	#NULL!	#NULL!	#NULL!	1	0	#NULL!	0	#NULL!	#NULL!	#NULL!	#NULL!	#NULL!	0	0	0	1	1
2016	2	5	4	#NULL!	0	0	75	1	0	1	0	0	0	0	#NULL!	#NULL!	0	#NULL!	#NULL!	#NULL!	#NULL!	#NULL!	2	0	#NULL!	6.2	1	3.98	2.8	#NULL!	#NULL!	#NULL!	#NULL!	#NULL!	0	0	#NULL!	0	#NULL!	#NULL!	#NULL!	#NULL!	#NULL!	0	0	0	1	1
2017	3	6	#NULL!	#NULL!	0	0	78	1	1	0	#NULL!	1	0	0	#NULL!	#NULL!	0	#NULL!	#NULL!	#NULL!	#NULL!	#NULL!	8	0	#NULL!	3.6	0.85	2.22	1.2	6	#NULL!	#NULL!	#NULL!	3	#NULL!	0	#NULL!	#NULL!	#NULL!	#NULL!	#NULL!	#NULL!	#NULL!	#NULL!	0	0	2	1
2016	2	3	4	#NULL!	0	0	52	2	1	1	0	1	1	0	#NULL!	#NULL!	1	#NULL!	#NULL!	#NULL!	#NULL!	#NULL!	1	0	#NULL!	4.1	0.77	1.65	3.8	15.1	#NULL!	#NULL!	#NULL!	#NULL!	1	1	#NULL!	1	#NULL!	#NULL!	#NULL!	#NULL!	#NULL!	1	0	0	1	1
2013	2	3	#NULL!	10	2	1	88	2	1	0	0	0	1	1	1	1	1	0	1	0	1	0	10	0	#NULL!	5.12	1.26	3.23	1.41	6.5	#NULL!	0	#NULL!	10	4	4	4	1	0	3	1	0	0	2	0	1	1	0
2015	1	6	0	#NULL!	2	1	88	2	1	1	0	1	1	0	#NULL!	#NULL!	0	#NULL!	#NULL!	#NULL!	#NULL!	#NULL!	0	0	#NULL!	4.64	1.11	3.02	1.15	6	#NULL!	#NULL!	#NULL!	#NULL!	0	0	#NULL!	0	#NULL!	#NULL!	#NULL!	#NULL!	#NULL!	1	0	0	1	1
2016	1	6	0	#NULL!	0	0	44	2	1	1	0	0	0	0	#NULL!	#NULL!	0	#NULL!	#NULL!	#NULL!	#NULL!	#NULL!	0	0	#NULL!	5.9	1.15	4.33	1	12.1	#NULL!	#NULL!	#NULL!	#NULL!	0	0	#NULL!	0	#NULL!	#NULL!	#NULL!	#NULL!	#NULL!	0	0	0	1	1
2013	1	2	0	0	2	1	101	2	1	0	0	1	1	0	1	0	0	0	1	0	0	0	11	0	#NULL!	3.95	1.69	2.07	0.42	5.8	#NULL!	0	#NULL!	8	5	4	4	1	0	3	1	0	1	1	0	1	1	0
2015	1	6	0	#NULL!	0	0	74	1	0	0	0	0	0	0	#NULL!	#NULL!	1	#NULL!	#NULL!	#NULL!	#NULL!	#NULL!	0	0	#NULL!	5	0.59	3.14	2.8	5.8	#NULL!	#NULL!	#NULL!	#NULL!	3	#NULL!	#NULL!	0	#NULL!	#NULL!	#NULL!	#NULL!	#NULL!	0	#NULL!	#NULL!	1	1
2014	1	1	0	0	1	1	62	2	1	1	0	0	1	0	1	0	0	0	1	0	0	0	0	0	#NULL!	3.79	0.91	2.25	1.4	9.2	#NULL!	0	#NULL!	0	0	1	2	1	0	4	1	0	1	1	0	0	1	0
2016	2	2	1	#NULL!	0	0	24	1	0	0	0	0	0	0	#NULL!	#NULL!	0	#NULL!	#NULL!	#NULL!	#NULL!	#NULL!	4	0	#NULL!	4.5	1.6	2.62	0.6	5.2	#NULL!	#NULL!	#NULL!	#NULL!	2	0	#NULL!	0	#NULL!	#NULL!	#NULL!	#NULL!	#NULL!	0	0	0	1	1
2015	2	2	2	#NULL!	0	0	66	1	1	1	0	0	0	0	#NULL!	#NULL!	0	#NULL!	#NULL!	#NULL!	#NULL!	#NULL!	5	0	#NULL!	4.5	1.15	3	0.7	11	#NULL!	#NULL!	#NULL!	#NULL!	1	0	#NULL!	0	#NULL!	#NULL!	#NULL!	#NULL!	#NULL!	0	0	0	1	1
2015	2	2	1	#NULL!	0	0	52	2	1	1	0	1	0	0	#NULL!	#NULL!	0	#NULL!	#NULL!	#NULL!	#NULL!	#NULL!	7	0	#NULL!	4.4	1.13	2.66	1.3	6.5	#NULL!	#NULL!	#NULL!	#NULL!	1	1	#NULL!	0	#NULL!	#NULL!	#NULL!	#NULL!	#NULL!	0	0	0	1	1
2013	2	2	1	6	0	0	59	1	1	1	1	0	1	0	1	0	0	0	0	0	0	0	6	0	#NULL!	4.7	0.89	2.4	3.15	10	#NULL!	0	#NULL!	6	1	1	1	1	0	3	1	0	0	1	0	0	1	0
2014	2	2	1	4	1	1	55	1	1	0	1	0	1	0	1	0	0	0	1	0	0	0	4	0	#NULL!	5.26	0.98	3.9	0.83	6	#NULL!	0	#NULL!	4	0	1	1	1	0	4	1	0	0	1	0	0	1	0
2015	2	2	1	#NULL!	0	0	55	1	1	0	1	0	0	0	#NULL!	#NULL!	0	#NULL!	#NULL!	#NULL!	#NULL!	#NULL!	4	0	#NULL!	3.8	0.85	2.36	1.2	5.6	#NULL!	#NULL!	#NULL!	#NULL!	2	1	#NULL!	0	#NULL!	#NULL!	#NULL!	#NULL!	#NULL!	0	0	0	1	1
2017	2	2	4	#NULL!	1	1	57	1	1	0	#NULL!	1	0	0	#NULL!	#NULL!	0	#NULL!	#NULL!	#NULL!	#NULL!	#NULL!	4	0	#NULL!	4.8	0.98	3.33	1	5.6	#NULL!	#NULL!	#NULL!	6	#NULL!	6	#NULL!	#NULL!	#NULL!	#NULL!	#NULL!	#NULL!	#NULL!	#NULL!	1	1	1	1
2015	2	1	2	#NULL!	0	0	72	2	1	1	0	0	0	0	#NULL!	#NULL!	0	#NULL!	#NULL!	#NULL!	#NULL!	#NULL!	20	0	#NULL!	5.5	1.32	3.5	1.14	6.4	#NULL!	#NULL!	#NULL!	#NULL!	5	6	#NULL!	0	#NULL!	#NULL!	#NULL!	#NULL!	#NULL!	0	1	1	1	1
2013	2	3	2	12	1	1	80	2	1	1	0	0	1	0	1	0	1	0	1	0	0	0	12	0	#NULL!	2.54	0.93	1.3	0.63	#NULL!	#NULL!	1	2	2	5	5	3	1	0	3	1	0	0	1	0	1	1	0
2015	2	2	1	#NULL!	0	0	48	2	1	0	0	0	0	0	#NULL!	#NULL!	0	#NULL!	#NULL!	#NULL!	#NULL!	#NULL!	2	0	#NULL!	3.9	1.09	2.17	1.4	6	#NULL!	#NULL!	#NULL!	#NULL!	2	0	#NULL!	0	#NULL!	#NULL!	#NULL!	#NULL!	#NULL!	0	0	0	1	1
2014	1	5	0	11	0	0	61	2	0	0	0	1	0	0	0	0	0	0	0	1	0	0	11	0	#NULL!	5.9	2.21	3.42	6.6	5.7	#NULL!	0	#NULL!	11	0	1	2	0	0	4	1	0	1	0	0	0	1	0
2013	1	3	3	9	0	0	72	2	1	1	0	1	1	1	1	1	0	0	0	1	0	0	9	0	#NULL!	7.44	1.31	4.77	#NULL!	11.9	5	0	#NULL!	9	5	5	3	0	0	3	1	0	1	2	0	1	1	0
2015	1	6	0	#NULL!	0	0	83	1	1	1	0	1	0	0	#NULL!	#NULL!	0	#NULL!	#NULL!	#NULL!	#NULL!	#NULL!	0	0	#NULL!	3.8	0.61	2.02	2.6	5.4	#NULL!	#NULL!	#NULL!	#NULL!	2	1	#NULL!	0	#NULL!	#NULL!	#NULL!	#NULL!	#NULL!	0	0	0	1	1
2013	2	5	4	8	1	1	77	1	1	1	0	0	1	0	1	0	0	0	0	1	0	0	8	0	#NULL!	5.54	0.68	3.48	3.07	10.5	#NULL!	0	#NULL!	8	5	5	3	1	0	3	1	0	0	1	0	1	1	0
2016	2	2	1	#NULL!	0	0	38	1	0	0	0	0	0	0	#NULL!	#NULL!	0	#NULL!	#NULL!	#NULL!	#NULL!	#NULL!	3	0	#NULL!	3.4	0.71	2.39	0.7	5.2	#NULL!	#NULL!	#NULL!	0	0	0	#NULL!	0	#NULL!	#NULL!	#NULL!	#NULL!	#NULL!	0	0	0	1	1
2015	2	1	2	#NULL!	0	0	55	1	1	1	0	1	0	0	#NULL!	#NULL!	0	#NULL!	#NULL!	#NULL!	#NULL!	#NULL!	18	1	22	7.5	1.48	5.04	2.1	7.1	#NULL!	#NULL!	#NULL!	#NULL!	5	5	#NULL!	0	#NULL!	#NULL!	#NULL!	#NULL!	#NULL!	0	0	1	1	1
2016	2	2	2	#NULL!	0	0	85	1	1	0	0	0	0	0	#NULL!	#NULL!	0	#NULL!	#NULL!	#NULL!	#NULL!	#NULL!	8	1	45	4.7	1.45	2.95	0.6	5	#NULL!	#NULL!	#NULL!	3	3	1	#NULL!	0	#NULL!	#NULL!	#NULL!	#NULL!	#NULL!	0	0	0	1	1
2017	2	4	4	#NULL!	0	0	90	1	0	1	#NULL!	0	0	0	#NULL!	#NULL!	0	#NULL!	#NULL!	#NULL!	#NULL!	#NULL!	9	0	#NULL!	4.8	0.88	3.58	0.7	6.5	#NULL!	#NULL!	#NULL!	2	#NULL!	4	#NULL!	#NULL!	#NULL!	#NULL!	#NULL!	#NULL!	#NULL!	#NULL!	0	1	1	1
2013	2	2	1	7	2	1	84	1	1	1	0	1	1	0	1	0	0	0	1	0	0	0	7	0	#NULL!	4.66	1.52	2.73	0.91	7.9	#NULL!	0	#NULL!	7	4	5	4	1	0	3	1	0	0	1	0	1	1	0
2014	2	2	1	6	0	0	78	1	1	1	0	0	0	1	0	1	0	0	1	0	0	0	6	0	#NULL!	5.34	1.45	3.54	0.78	6	#NULL!	0	#NULL!	6	0	5	3	0	0	4	1	0	0	2	0	1	1	0
2013	2	3	4	7	1	1	74	1	1	1	1	1	1	1	1	1	1	0	0	1	0	0	7	0	#NULL!	5.47	1.8	3.32	0.78	5.5	#NULL!	0	#NULL!	7	3	3	3	1	0	3	1	0	0	2	0	1	1	0
2013	2	2	1	3	0	0	53	2	0	0	0	0	0	0	0	0	0	0	0	1	0	0	3	0	#NULL!	5.4	1.67	3.31	0.93	#NULL!	#NULL!	0	#NULL!	0	0	6	1	0	0	3	1	0	0	0	1	1	1	0
2017	2	2	4	#NULL!	0	0	64	2	1	1	#NULL!	0	0	0	#NULL!	#NULL!	0	#NULL!	#NULL!	#NULL!	#NULL!	#NULL!	4	0	#NULL!	#NULL!	#NULL!	#NULL!	#NULL!	#NULL!	#NULL!	#NULL!	#NULL!	3	#NULL!	0	#NULL!	#NULL!	#NULL!	#NULL!	#NULL!	#NULL!	#NULL!	#NULL!	0	0	1	1
2017	2	2	1	#NULL!	1	1	64	2	1	0	#NULL!	1	0	0	#NULL!	#NULL!	0	#NULL!	#NULL!	#NULL!	#NULL!	#NULL!	3	0	#NULL!	5.4	0.71	3.48	2.8	#NULL!	#NULL!	#NULL!	#NULL!	0	#NULL!	0	#NULL!	#NULL!	#NULL!	#NULL!	#NULL!	#NULL!	#NULL!	#NULL!	0	0	1	1
2014	2	1	2	15	0	0	74	2	1	1	0	1	0	1	0	1	0	0	1	0	0	0	15	1	420	#NULL!	#NULL!	#NULL!	#NULL!	5.7	#NULL!	0	#NULL!	#NULL!	4	#NULL!	3	0	0	4	1	0	0	2	#NULL!	#NULL!	1	0
2014	2	5	2	15	1	1	75	2	1	0	0	1	1	1	1	1	1	0	1	0	0	0	15	1	#NULL!	3.3	1	1.95	0.6	5.9	#NULL!	0	#NULL!	4	1	4	3	0	0	4	1	0	0	2	0	1	1	0
2016	1	6	0	#NULL!	0	0	44	1	1	1	1	1	0	0	#NULL!	#NULL!	0	#NULL!	#NULL!	#NULL!	#NULL!	#NULL!	3	0	#NULL!	6.1	0.77	4.14	2.6	5.5	#NULL!	#NULL!	#NULL!	#NULL!	0	0	#NULL!	0	#NULL!	#NULL!	#NULL!	#NULL!	#NULL!	0	0	0	1	1
2015	2	3	1	#NULL!	0	0	72	2	0	0	0	1	0	0	#NULL!	#NULL!	1	#NULL!	#NULL!	#NULL!	#NULL!	#NULL!	6	0	#NULL!	4.1	0.59	2.71	1.9	4.8	#NULL!	#NULL!	#NULL!	#NULL!	5	6	#NULL!	0	#NULL!	#NULL!	#NULL!	#NULL!	#NULL!	0	1	1	1	1
2017	1	6	0	#NULL!	0	0	67	1	1	1	#NULL!	0	0	0	#NULL!	#NULL!	0	#NULL!	#NULL!	#NULL!	#NULL!	#NULL!	1	0	#NULL!	#NULL!	#NULL!	#NULL!	#NULL!	9.5	#NULL!	#NULL!	#NULL!	25	#NULL!	0	#NULL!	#NULL!	#NULL!	#NULL!	#NULL!	#NULL!	#NULL!	#NULL!	0	0	1	1
2015	3	6	#NULL!	#NULL!	0	0	61	1	1	1	0	1	0	0	#NULL!	#NULL!	0	#NULL!	#NULL!	#NULL!	#NULL!	#NULL!	1	0	#NULL!	5.3	0.99	2.56	3.8	10	#NULL!	#NULL!	#NULL!	#NULL!	1	0	#NULL!	1	#NULL!	#NULL!	#NULL!	#NULL!	#NULL!	0	0	0	2	1
2015	2	1	1	#NULL!	0	0	83	1	1	0	0	1	1	0	#NULL!	#NULL!	0	#NULL!	#NULL!	#NULL!	#NULL!	#NULL!	3	0	#NULL!	3.5	0.91	2.19	0.8	6.2	#NULL!	#NULL!	#NULL!	#NULL!	3	#NULL!	#NULL!	0	#NULL!	#NULL!	#NULL!	#NULL!	#NULL!	1	#NULL!	#NULL!	1	1
2016	2	5	3	#NULL!	0	0	79	2	1	1	0	0	1	0	#NULL!	#NULL!	0	#NULL!	#NULL!	#NULL!	#NULL!	#NULL!	12	0	#NULL!	#NULL!	#NULL!	#NULL!	#NULL!	6.5	#NULL!	#NULL!	#NULL!	#NULL!	4	4	#NULL!	0	#NULL!	#NULL!	#NULL!	#NULL!	#NULL!	1	0	1	1	1
2017	3	6	#NULL!	#NULL!	0	0	56	2	1	0	#NULL!	0	0	0	#NULL!	#NULL!	0	#NULL!	#NULL!	#NULL!	#NULL!	#NULL!	25	0	#NULL!	#NULL!	#NULL!	#NULL!	#NULL!	#NULL!	#NULL!	#NULL!	#NULL!	-1	#NULL!	#NULL!	#NULL!	#NULL!	#NULL!	#NULL!	#NULL!	#NULL!	#NULL!	#NULL!	#NULL!	#NULL!	2	1
2016	2	3	2	#NULL!	0	0	73	2	1	0	0	1	0	0	#NULL!	#NULL!	1	#NULL!	#NULL!	#NULL!	#NULL!	#NULL!	10	1	58	4.2	1.15	2.62	1	4.8	#NULL!	#NULL!	#NULL!	10	5	5	#NULL!	1	#NULL!	#NULL!	#NULL!	#NULL!	#NULL!	0	0	1	1	1
2013	2	1	2	12	1	1	52	2	1	1	0	0	1	0	1	0	0	0	1	0	0	0	12	0	#NULL!	3.55	1.14	1.6	1.8	8.4	#NULL!	0	#NULL!	12	5	5	1	1	1	3	1	0	0	1	0	1	1	0
2015	3	6	#NULL!	#NULL!	0	0	86	1	1	0	0	0	0	0	#NULL!	#NULL!	0	#NULL!	#NULL!	#NULL!	#NULL!	#NULL!	20	0	#NULL!	#NULL!	#NULL!	#NULL!	#NULL!	#NULL!	#NULL!	#NULL!	#NULL!	#NULL!	6	6	#NULL!	0	#NULL!	#NULL!	#NULL!	#NULL!	#NULL!	0	1	1	2	1
2014	2	2	1	2	1	1	74	2	1	1	0	0	0	1	0	1	0	0	1	0	0	0	2	0	#NULL!	3.67	1.75	1.7	#NULL!	5.7	#NULL!	0	#NULL!	2	5	5	3	1	0	4	1	0	0	2	0	1	1	0
2013	1	5	0	0	1	1	64	1	1	0	2	0	1	1	1	1	0	0	1	0	0	0	9	0	#NULL!	#NULL!	#NULL!	#NULL!	#NULL!	#NULL!	#NULL!	0	#NULL!	1	0	1	2	1	1	3	1	0	1	2	0	0	1	0
2016	2	4	2	#NULL!	0	0	44	1	1	0	0	0	0	0	#NULL!	#NULL!	0	#NULL!	#NULL!	#NULL!	#NULL!	#NULL!	4	0	#NULL!	3.7	1.17	2.2	0.8	5	#NULL!	#NULL!	#NULL!	#NULL!	2	0	#NULL!	0	#NULL!	#NULL!	#NULL!	#NULL!	#NULL!	0	0	0	1	1
2014	2	1	1	2	0	0	64	2	0	1	0	0	0	0	0	0	0	0	1	0	0	0	2	1	#NULL!	5.59	1.38	3.91	0.66	5.9	#NULL!	0	#NULL!	2	0	1	2	0	0	4	1	0	0	0	0	0	1	0
2017	2	2	1	#NULL!	0	0	77	2	1	1	#NULL!	0	0	0	#NULL!	#NULL!	1	#NULL!	#NULL!	#NULL!	#NULL!	#NULL!	13	0	#NULL!	4.9	0.94	3.48	1	8.4	#NULL!	#NULL!	#NULL!	0	#NULL!	5	#NULL!	#NULL!	#NULL!	#NULL!	#NULL!	#NULL!	#NULL!	#NULL!	0	1	1	1
2017	3	6	#NULL!	#NULL!	0	0	41	2	1	0	#NULL!	1	0	0	#NULL!	#NULL!	0	#NULL!	#NULL!	#NULL!	#NULL!	#NULL!	0	0	#NULL!	3.9	1.98	1.98	1.4	#NULL!	#NULL!	#NULL!	#NULL!	0	#NULL!	0	#NULL!	#NULL!	#NULL!	#NULL!	#NULL!	#NULL!	#NULL!	#NULL!	0	0	2	1
2014	2	2	1	8	1	1	49	1	1	1	0	1	1	1	1	1	0	0	1	0	0	0	8	0	#NULL!	#NULL!	#NULL!	#NULL!	#NULL!	10.2	#NULL!	0	#NULL!	2	0	1	1	1	1	4	1	0	0	2	0	0	1	0
2013	2	2	1	10	1	1	92	1	0	1	0	1	1	0	1	0	0	0	1	0	0	0	10	0	#NULL!	3.41	1	2	0.78	5.2	#NULL!	0	#NULL!	4	5	4	4	1	0	3	1	0	0	1	0	1	1	0
2016	2	2	1	#NULL!	0	0	83	2	1	1	0	1	0	0	#NULL!	#NULL!	0	#NULL!	#NULL!	#NULL!	#NULL!	#NULL!	3	0	#NULL!	7.36	1.39	4.72	2.78	12.7	#NULL!	#NULL!	#NULL!	2	4	2	#NULL!	0	#NULL!	#NULL!	#NULL!	#NULL!	#NULL!	0	0	0	1	1
2013	1	2	0	0	1	1	51	2	0	1	0	1	1	0	1	0	0	0	0	1	0	0	0	0	#NULL!	4.89	1.6	2.67	1.37	6.2	#NULL!	0	#NULL!	0	0	1	1	1	0	3	1	0	1	1	0	0	1	0
2013	2	2	1	11	0	0	37	1	0	0	0	0	0	1	0	1	0	0	1	0	0	0	11	0	#NULL!	#NULL!	#NULL!	#NULL!	#NULL!	#NULL!	#NULL!	0	#NULL!	11	1	1	1	0	0	3	1	0	0	2	0	0	1	0
2014	2	5	1	4	1	1	87	1	1	1	0	1	1	1	1	1	0	0	0	1	0	0	4	0	#NULL!	3.41	0.68	2	1.53	7.1	#NULL!	0	#NULL!	4	0	#NULL!	4	1	0	4	1	0	0	2	#NULL!	#NULL!	1	0
2016	2	2	4	#NULL!	0	0	33	1	1	1	0	1	0	0	#NULL!	#NULL!	0	#NULL!	#NULL!	#NULL!	#NULL!	#NULL!	1	0	#NULL!	5.7	1.3	3.75	1.5	11.4	#NULL!	#NULL!	#NULL!	0	0	0	#NULL!	0	#NULL!	#NULL!	#NULL!	#NULL!	#NULL!	0	0	0	1	1
2017	2	4	2	#NULL!	0	0	74	2	1	1	#NULL!	0	0	0	#NULL!	#NULL!	0	#NULL!	#NULL!	#NULL!	#NULL!	#NULL!	10	1	31	3.6	1.28	1.83	1	13.3	#NULL!	#NULL!	#NULL!	1	#NULL!	0	#NULL!	#NULL!	#NULL!	#NULL!	#NULL!	#NULL!	#NULL!	#NULL!	0	0	1	1
2016	1	6	0	#NULL!	0	0	61	1	1	0	0	1	0	0	#NULL!	#NULL!	0	#NULL!	#NULL!	#NULL!	#NULL!	#NULL!	0	0	#NULL!	3.4	0.8	1.82	1.6	6.3	#NULL!	#NULL!	#NULL!	0	0	0	#NULL!	0	#NULL!	#NULL!	#NULL!	#NULL!	#NULL!	0	0	0	1	1
2016	3	6	#NULL!	#NULL!	0	0	70	1	1	0	0	1	0	0	#NULL!	#NULL!	1	#NULL!	#NULL!	#NULL!	#NULL!	#NULL!	0	0	#NULL!	5.7	1.08	4.21	1	6.1	#NULL!	#NULL!	#NULL!	#NULL!	3	0	#NULL!	0	#NULL!	#NULL!	#NULL!	#NULL!	#NULL!	0	0	0	2	1
2017	2	1	1	#NULL!	0	0	41	2	1	1	#NULL!	1	0	0	#NULL!	#NULL!	0	#NULL!	#NULL!	#NULL!	#NULL!	#NULL!	2	0	#NULL!	7.1	1.13	3.63	5.2	12.4	#NULL!	#NULL!	#NULL!	2	#NULL!	0	#NULL!	#NULL!	#NULL!	#NULL!	#NULL!	#NULL!	#NULL!	#NULL!	0	0	1	1
2014	1	1	0	0	1	1	82	1	1	0	0	0	1	0	1	0	0	0	0	1	0	0	2	0	#NULL!	4.06	0.73	2.03	2.88	6.2	#NULL!	0	#NULL!	2	0	1	4	1	1	4	1	0	1	1	0	0	1	0
2016	3	6	#NULL!	#NULL!	0	0	51	1	1	0	0	1	0	0	#NULL!	#NULL!	0	#NULL!	#NULL!	#NULL!	#NULL!	#NULL!	25	0	#NULL!	#NULL!	#NULL!	#NULL!	#NULL!	#NULL!	#NULL!	#NULL!	#NULL!	0	0	0	#NULL!	0	#NULL!	#NULL!	#NULL!	#NULL!	#NULL!	0	0	0	2	1
2016	2	2	4	#NULL!	0	0	58	1	1	1	0	1	0	0	#NULL!	#NULL!	0	#NULL!	#NULL!	#NULL!	#NULL!	#NULL!	3	0	#NULL!	7.2	1.02	5.67	1.2	8.1	#NULL!	#NULL!	#NULL!	#NULL!	2	1	#NULL!	0	#NULL!	#NULL!	#NULL!	#NULL!	#NULL!	0	0	0	1	1
2015	2	2	1	#NULL!	0	0	54	2	1	0	0	0	0	0	#NULL!	#NULL!	0	#NULL!	#NULL!	#NULL!	#NULL!	#NULL!	2	0	#NULL!	4.3	0.65	1.08	6.8	5.8	#NULL!	#NULL!	#NULL!	#NULL!	1	1	#NULL!	0	#NULL!	#NULL!	#NULL!	#NULL!	#NULL!	0	0	0	1	1
2014	2	3	2	8	1	1	78	2	1	1	0	0	1	0	1	0	1	0	1	0	0	0	8	0	#NULL!	4.55	2.37	1.82	0.8	12.5	#NULL!	0	#NULL!	8	1	5	3	1	0	4	1	0	0	1	0	1	1	0
2015	2	2	1	#NULL!	0	0	72	2	1	1	0	0	0	0	#NULL!	#NULL!	0	#NULL!	#NULL!	#NULL!	#NULL!	#NULL!	2	0	#NULL!	6	1.13	3.75	2.6	7.3	#NULL!	#NULL!	#NULL!	#NULL!	1	0	#NULL!	0	#NULL!	#NULL!	#NULL!	#NULL!	#NULL!	0	0	0	1	1
2014	2	2	1	4	2	1	68	2	1	1	0	0	1	1	1	1	0	0	1	0	0	0	4	0	#NULL!	4	1.1	2.5	0.8	11.9	#NULL!	0	#NULL!	4	0	4	2	1	0	4	1	0	0	2	0	1	1	0
2015	2	1	4	#NULL!	0	0	77	1	1	1	0	0	0	0	#NULL!	#NULL!	0	#NULL!	#NULL!	#NULL!	#NULL!	#NULL!	4	0	#NULL!	#NULL!	#NULL!	#NULL!	#NULL!	6.5	#NULL!	#NULL!	#NULL!	#NULL!	1	0	#NULL!	0	#NULL!	#NULL!	#NULL!	#NULL!	#NULL!	0	0	0	1	1
2016	2	1	4	#NULL!	0	0	33	1	1	1	0	1	0	0	#NULL!	#NULL!	0	#NULL!	#NULL!	#NULL!	#NULL!	#NULL!	5	0	#NULL!	7.1	0.88	5.44	1.8	10.6	#NULL!	#NULL!	#NULL!	#NULL!	3	3	#NULL!	0	#NULL!	#NULL!	#NULL!	#NULL!	#NULL!	0	0	1	1	1
2015	2	1	2	#NULL!	0	0	83	1	1	1	0	1	0	0	#NULL!	#NULL!	0	#NULL!	#NULL!	#NULL!	#NULL!	#NULL!	8	0	#NULL!	#NULL!	#NULL!	#NULL!	#NULL!	5.9	#NULL!	#NULL!	#NULL!	#NULL!	1	0	#NULL!	1	#NULL!	#NULL!	#NULL!	#NULL!	#NULL!	0	0	0	1	1
2017	1	2	0	#NULL!	0	0	51	1	1	1	#NULL!	0	0	0	#NULL!	#NULL!	0	#NULL!	#NULL!	#NULL!	#NULL!	#NULL!	2	0	#NULL!	5.2	0.27	2.33	4.6	9.8	#NULL!	#NULL!	#NULL!	25	#NULL!	0	#NULL!	#NULL!	#NULL!	#NULL!	#NULL!	#NULL!	#NULL!	#NULL!	0	0	1	1
2013	1	1	2	5	0	0	73	1	1	1	0	1	0	0	0	0	0	0	1	0	0	0	5	0	#NULL!	6.82	1.01	4.24	3.49	7.4	#NULL!	0	#NULL!	5	0	2	3	0	0	3	1	0	1	0	0	0	1	0
2014	1	2	0	0	1	1	60	1	1	1	0	0	1	0	1	0	0	0	0	1	0	0	2	0	#NULL!	3.21	0.96	1.75	1.11	7.3	#NULL!	0	#NULL!	2	0	1	1	1	1	4	1	0	1	1	0	0	1	0
2015	2	2	1	#NULL!	0	0	50	1	1	0	0	1	0	0	#NULL!	#NULL!	0	#NULL!	#NULL!	#NULL!	#NULL!	#NULL!	1	0	#NULL!	6.4	0.86	5	1.2	5.3	#NULL!	#NULL!	#NULL!	#NULL!	3	#NULL!	#NULL!	0	#NULL!	#NULL!	#NULL!	#NULL!	#NULL!	0	#NULL!	#NULL!	1	1
2017	3	6	#NULL!	#NULL!	0	0	62	1	1	1	#NULL!	1	1	0	#NULL!	#NULL!	0	#NULL!	#NULL!	#NULL!	#NULL!	#NULL!	12	0	#NULL!	#NULL!	#NULL!	#NULL!	#NULL!	#NULL!	#NULL!	#NULL!	#NULL!	1	#NULL!	0	#NULL!	#NULL!	#NULL!	#NULL!	#NULL!	#NULL!	#NULL!	#NULL!	0	0	2	1
2013	2	2	1	1	0	0	58	2	0	0	0	0	1	0	1	0	0	0	0	1	0	0	1	0	#NULL!	4.43	1.25	2.59	1.32	5.9	#NULL!	0	#NULL!	1	0	1	1	0	0	3	1	0	0	1	0	0	1	0
2014	2	2	1	12	1	1	86	1	1	0	0	1	1	0	1	0	0	0	1	0	0	0	12	0	#NULL!	4.32	1.5	2.51	0.68	5.5	#NULL!	0	#NULL!	12	5	5	4	1	1	4	1	0	0	1	0	1	1	0
2015	2	2	1	#NULL!	0	0	76	1	1	1	0	1	1	0	#NULL!	#NULL!	0	#NULL!	#NULL!	#NULL!	#NULL!	#NULL!	6	0	#NULL!	#NULL!	#NULL!	#NULL!	#NULL!	9.2	#NULL!	#NULL!	#NULL!	#NULL!	2	1	#NULL!	0	#NULL!	#NULL!	#NULL!	#NULL!	#NULL!	1	0	0	1	1
2014	2	3	1	5	1	1	33	2	0	0	0	0	1	0	1	0	1	0	1	0	0	0	5	0	#NULL!	#NULL!	#NULL!	#NULL!	#NULL!	5	#NULL!	0	#NULL!	5	0	0	1	1	0	4	1	0	0	1	0	0	1	0
2015	1	6	0	#NULL!	0	0	60	1	1	1	0	1	1	0	#NULL!	#NULL!	0	#NULL!	#NULL!	#NULL!	#NULL!	#NULL!	0	0	#NULL!	5.6	0.78	2.95	4.1	10.7	#NULL!	#NULL!	#NULL!	#NULL!	0	0	#NULL!	0	#NULL!	#NULL!	#NULL!	#NULL!	#NULL!	1	0	0	1	1
2017	2	2	4	#NULL!	0	0	61	2	1	1	#NULL!	1	0	0	#NULL!	#NULL!	0	#NULL!	#NULL!	#NULL!	#NULL!	#NULL!	2	0	#NULL!	7.6	1.09	5.49	2.2	12.2	#NULL!	#NULL!	#NULL!	1	#NULL!	3	#NULL!	#NULL!	#NULL!	#NULL!	#NULL!	#NULL!	#NULL!	#NULL!	0	1	1	1
2014	2	3	3	16	0	0	72	2	1	1	0	1	1	1	1	1	1	0	1	0	0	0	16	1	#NULL!	2.61	1.03	1.14	0.97	7.2	#NULL!	#NULL!	#NULL!	#NULL!	0	4	3	0	0	4	1	0	0	2	0	1	1	0
2014	2	3	1	#NULL!	1	1	73	2	1	1	0	1	1	1	1	1	1	0	1	0	0	0	16	1	#NULL!	2.61	1	1.14	0.97	7.2	#NULL!	0	#NULL!	#NULL!	5	4	3	0	0	4	1	0	0	2	0	1	1	0
2016	1	6	0	#NULL!	0	0	47	2	0	0	0	1	0	0	#NULL!	#NULL!	0	#NULL!	#NULL!	#NULL!	#NULL!	#NULL!	2	0	#NULL!	3.5	0.83	1.66	2.2	5.6	#NULL!	#NULL!	#NULL!	#NULL!	0	0	#NULL!	0	#NULL!	#NULL!	#NULL!	#NULL!	#NULL!	0	0	0	1	1
2016	2	2	1	#NULL!	0	0	47	2	1	0	0	0	0	0	#NULL!	#NULL!	0	#NULL!	#NULL!	#NULL!	#NULL!	#NULL!	1	0	#NULL!	#NULL!	#NULL!	#NULL!	#NULL!	#NULL!	#NULL!	#NULL!	#NULL!	#NULL!	0	0	#NULL!	0	#NULL!	#NULL!	#NULL!	#NULL!	#NULL!	0	0	0	1	1
2014	2	1	2	8	0	0	85	1	1	1	0	0	1	1	1	1	0	0	1	0	0	0	8	0	#NULL!	2.55	0.54	1.64	0.82	#NULL!	#NULL!	0	#NULL!	8	4	5	4	0	1	4	1	0	0	2	0	1	1	0
2017	2	4	2	#NULL!	0	0	53	2	1	1	#NULL!	1	0	0	#NULL!	#NULL!	0	#NULL!	#NULL!	#NULL!	#NULL!	#NULL!	0	0	#NULL!	5.6	132	3.26	2.3	14.5	#NULL!	#NULL!	#NULL!	0	#NULL!	6	#NULL!	#NULL!	#NULL!	#NULL!	#NULL!	#NULL!	#NULL!	#NULL!	1	1	1	1
2014	2	2	1	1	2	1	60	1	1	1	1	1	1	0	1	0	0	0	1	0	0	0	1	0	#NULL!	3.63	1.23	1.66	1.61	7.5	#NULL!	0	#NULL!	1	1	1	1	1	0	4	1	0	0	1	0	0	1	0
2014	1	2	0	0	2	1	60	1	1	1	1	1	1	0	1	0	0	0	1	0	0	0	0	0	#NULL!	3.63	1.23	1.66	1.61	7.5	#NULL!	0	#NULL!	0	4	4	1	1	0	4	1	0	1	1	0	1	1	0
2016	2	2	4	#NULL!	0	0	61	1	1	1	0	1	0	0	#NULL!	#NULL!	0	#NULL!	#NULL!	#NULL!	#NULL!	#NULL!	0	0	#NULL!	#NULL!	#NULL!	#NULL!	#NULL!	#NULL!	#NULL!	#NULL!	#NULL!	#NULL!	4	#NULL!	#NULL!	0	#NULL!	#NULL!	#NULL!	#NULL!	#NULL!	0	#NULL!	#NULL!	1	1
2016	2	5	3	#NULL!	1	1	61	1	1	1	0	1	0	0	#NULL!	#NULL!	0	#NULL!	#NULL!	#NULL!	#NULL!	#NULL!	23	1	93	4.7	0.97	3.06	1.6	5.7	#NULL!	#NULL!	#NULL!	3	1	1	#NULL!	0	#NULL!	#NULL!	#NULL!	#NULL!	#NULL!	0	0	0	1	1
2016	3	6	#NULL!	#NULL!	0	0	71	2	1	0	0	0	0	0	#NULL!	#NULL!	0	#NULL!	#NULL!	#NULL!	#NULL!	#NULL!	14	0	#NULL!	0.8	2.18	#NULL!	1.32	3.8	#NULL!	#NULL!	#NULL!	#NULL!	5	4	#NULL!	0	#NULL!	#NULL!	#NULL!	#NULL!	#NULL!	0	0	1	2	1
2014	3	6	#NULL!	23	0	0	76	1	1	1	0	0	0	0	0	0	0	0	0	0	1	0	23	0	#NULL!	4.1	1.1	2	2	10.1	#NULL!	0	#NULL!	#NULL!	5	#NULL!	3	0	0	4	1	1	0	0	#NULL!	#NULL!	2	0
2017	1	6	0	#NULL!	0	0	60	2	1	1	#NULL!	1	0	0	#NULL!	#NULL!	0	#NULL!	#NULL!	#NULL!	#NULL!	#NULL!	2	0	#NULL!	2.9	1.02	1.46	1	7.1	#NULL!	#NULL!	#NULL!	1	#NULL!	3	#NULL!	#NULL!	#NULL!	#NULL!	#NULL!	#NULL!	#NULL!	#NULL!	0	1	1	1
2015	2	5	2	#NULL!	0	0	44	1	1	1	0	1	0	0	#NULL!	#NULL!	0	#NULL!	#NULL!	#NULL!	#NULL!	#NULL!	8	0	#NULL!	4.9	1.25	3.16	1.1	6	#NULL!	#NULL!	#NULL!	#NULL!	0	0	#NULL!	0	#NULL!	#NULL!	#NULL!	#NULL!	#NULL!	0	0	0	1	1
2016	2	4	1	#NULL!	1	1	45	2	1	1	0	0	0	0	#NULL!	#NULL!	0	#NULL!	#NULL!	#NULL!	#NULL!	#NULL!	2	0	#NULL!	4.4	1.29	2.63	1	6.8	#NULL!	#NULL!	#NULL!	#NULL!	2	2	#NULL!	0	#NULL!	#NULL!	#NULL!	#NULL!	#NULL!	0	0	0	1	1
2017	2	2	2	#NULL!	0	0	77	1	1	1	#NULL!	0	0	0	#NULL!	#NULL!	0	#NULL!	#NULL!	#NULL!	#NULL!	#NULL!	4	1	30	4.1	0.77	0.78	3.5	7.8	#NULL!	#NULL!	#NULL!	0	#NULL!	1	#NULL!	#NULL!	#NULL!	#NULL!	#NULL!	#NULL!	#NULL!	#NULL!	0	0	1	1
2013	2	2	1	15	0	0	51	1	1	1	2	0	1	1	1	1	0	0	1	0	0	0	15	0	#NULL!	#NULL!	#NULL!	#NULL!	#NULL!	15	#NULL!	0	#NULL!	15	1	1	1	0	0	3	1	0	0	2	0	0	1	0
2015	1	6	0	#NULL!	0	0	63	1	0	0	0	1	0	0	#NULL!	#NULL!	0	#NULL!	#NULL!	#NULL!	#NULL!	#NULL!	0	0	#NULL!	6	1.31	4.41	0.6	5.8	#NULL!	#NULL!	#NULL!	#NULL!	0	0	#NULL!	0	#NULL!	#NULL!	#NULL!	#NULL!	#NULL!	0	0	0	1	1
2015	3	6	#NULL!	#NULL!	0	0	65	1	1	1	0	0	0	0	#NULL!	#NULL!	0	#NULL!	#NULL!	#NULL!	#NULL!	#NULL!	21	0	#NULL!	6.07	0.78	4.35	2.09	6.1	#NULL!	#NULL!	#NULL!	#NULL!	3	2	#NULL!	1	#NULL!	#NULL!	#NULL!	#NULL!	#NULL!	0	0	0	2	1
2013	1	1	1	6	1	1	61	1	1	0	1	0	1	0	1	0	0	0	1	1	0	0	6	0	#NULL!	4	1	2.45	1.2	5.7	#NULL!	0	#NULL!	6	1	1	2	1	0	3	1	0	1	1	0	0	1	0
2017	2	2	1	#NULL!	0	0	52	1	1	1	#NULL!	1	0	0	#NULL!	#NULL!	0	#NULL!	#NULL!	#NULL!	#NULL!	#NULL!	1	0	#NULL!	5.4	0.77	3.79	1.9	6.5	#NULL!	#NULL!	#NULL!	9	#NULL!	0	#NULL!	#NULL!	#NULL!	#NULL!	#NULL!	#NULL!	#NULL!	#NULL!	0	0	1	1
2013	4	6	#NULL!	1	0	0	68	1	0	0	0	0	1	0	1	0	0	0	0	0	0	1	1	0	#NULL!	3.92	0.64	2.54	1.65	#NULL!	#NULL!	0	#NULL!	1	1	5	2	0	0	3	1	0	0	1	0	1	2	0
2017	3	6	#NULL!	#NULL!	0	0	43	2	1	1	#NULL!	1	0	0	#NULL!	#NULL!	0	#NULL!	#NULL!	#NULL!	#NULL!	#NULL!	12	0	#NULL!	5.4	1.12	3.84	1	7	#NULL!	#NULL!	#NULL!	8	#NULL!	0	#NULL!	#NULL!	#NULL!	#NULL!	#NULL!	#NULL!	#NULL!	#NULL!	0	0	2	1
2013	2	1	1	1	0	0	53	1	0	1	1	0	1	1	1	1	0	0	1	0	0	0	1	0	#NULL!	3.55	1.36	1.72	1.04	10.6	#NULL!	0	#NULL!	1	1	1	1	0	1	3	1	0	0	2	0	0	1	0
2016	2	1	4	#NULL!	0	0	68	1	1	1	0	1	0	0	#NULL!	#NULL!	0	#NULL!	#NULL!	#NULL!	#NULL!	#NULL!	18	0	#NULL!	4	1.11	2.19	1.6	6.6	#NULL!	#NULL!	#NULL!	#NULL!	6	6	#NULL!	0	#NULL!	#NULL!	#NULL!	#NULL!	#NULL!	0	1	1	1	1
2013	2	1	3	16	0	0	40	1	1	0	1	0	0	0	0	0	0	0	1	0	0	0	16	0	#NULL!	5.35	2	#NULL!	2.19	#NULL!	#NULL!	1	1	16	0	6	1	0	0	3	1	0	0	0	1	1	1	0
2017	2	1	4	#NULL!	0	0	67	1	1	1	#NULL!	1	0	0	#NULL!	#NULL!	0	#NULL!	#NULL!	#NULL!	#NULL!	#NULL!	4	0	#NULL!	3.3	1.05	1.54	1.6	6.7	#NULL!	#NULL!	#NULL!	4	#NULL!	4	#NULL!	#NULL!	#NULL!	#NULL!	#NULL!	#NULL!	#NULL!	#NULL!	0	1	1	1
2014	2	2	1	3	0	0	61	1	1	1	0	1	0	0	0	0	0	0	1	0	0	0	3	0	#NULL!	5.97	1	4	1.86	13.4	#NULL!	0	#NULL!	3	0	1	2	0	0	4	1	0	0	0	0	0	1	0
2015	2	5	4	#NULL!	0	0	52	1	0	0	0	1	0	0	#NULL!	#NULL!	0	#NULL!	#NULL!	#NULL!	#NULL!	#NULL!	1	0	#NULL!	4.1	0.9	2.6	1.1	5.3	#NULL!	#NULL!	#NULL!	#NULL!	0	0	#NULL!	0	#NULL!	#NULL!	#NULL!	#NULL!	#NULL!	0	0	0	1	1
2015	3	6	#NULL!	#NULL!	0	0	68	1	1	1	0	1	0	0	#NULL!	#NULL!	0	#NULL!	#NULL!	#NULL!	#NULL!	#NULL!	2	0	#NULL!	6.6	1.08	4.33	2.65	8.7	#NULL!	#NULL!	#NULL!	#NULL!	1	1	#NULL!	0	#NULL!	#NULL!	#NULL!	#NULL!	#NULL!	0	0	0	2	1
2017	2	4	1	#NULL!	1	1	70	1	1	1	#NULL!	1	0	0	#NULL!	#NULL!	0	#NULL!	#NULL!	#NULL!	#NULL!	#NULL!	4	0	#NULL!	5.1	0.93	3.05	2.5	8.4	#NULL!	#NULL!	#NULL!	3	#NULL!	0	#NULL!	#NULL!	#NULL!	#NULL!	#NULL!	#NULL!	#NULL!	#NULL!	0	0	1	1
2015	3	6	#NULL!	#NULL!	0	0	78	1	1	0	0	1	0	0	#NULL!	#NULL!	0	#NULL!	#NULL!	#NULL!	#NULL!	#NULL!	5	0	#NULL!	4.2	0.79	2.93	1.1	5.6	#NULL!	#NULL!	#NULL!	#NULL!	2	2	#NULL!	0	#NULL!	#NULL!	#NULL!	#NULL!	#NULL!	0	0	0	2	1
2015	2	2	1	#NULL!	0	0	50	1	1	1	0	0	0	0	#NULL!	#NULL!	0	#NULL!	#NULL!	#NULL!	#NULL!	#NULL!	4	0	#NULL!	5.78	1.19	3.86	1.63	8.3	#NULL!	#NULL!	#NULL!	#NULL!	0	0	#NULL!	1	#NULL!	#NULL!	#NULL!	#NULL!	#NULL!	0	0	0	1	1
2014	2	1	2	4	0	0	66	1	0	0	1	0	0	0	0	0	0	0	1	0	0	0	4	0	#NULL!	5.9	1.18	3.82	1.99	5.9	#NULL!	0	#NULL!	4	0	2	2	0	0	4	1	0	0	0	0	0	1	0
2015	2	2	1	#NULL!	0	0	38	2	1	1	0	0	0	0	#NULL!	#NULL!	0	#NULL!	#NULL!	#NULL!	#NULL!	#NULL!	0	0	#NULL!	3.4	1.05	1.81	1.3	6.8	#NULL!	#NULL!	#NULL!	#NULL!	0	0	#NULL!	0	#NULL!	#NULL!	#NULL!	#NULL!	#NULL!	0	0	0	1	1
2013	2	1	2	8	1	1	30	1	0	0	0	0	1	0	1	0	0	0	1	0	0	0	8	0	#NULL!	5.11	1.31	2.94	1.9	5	#NULL!	0	#NULL!	8	0	3	1	1	1	3	1	0	0	1	0	1	1	0
2017	2	1	1	#NULL!	2	1	33	1	0	0	#NULL!	1	0	0	#NULL!	#NULL!	0	#NULL!	#NULL!	#NULL!	#NULL!	#NULL!	4	0	#NULL!	5	1.12	2.82	2.3	4.8	#NULL!	#NULL!	#NULL!	0	#NULL!	0	#NULL!	#NULL!	#NULL!	#NULL!	#NULL!	#NULL!	#NULL!	#NULL!	0	0	1	1
2015	2	5	2	#NULL!	0	0	53	1	0	1	0	0	0	0	#NULL!	#NULL!	0	#NULL!	#NULL!	#NULL!	#NULL!	#NULL!	2	0	#NULL!	6.2	0.59	3.02	5.7	10.4	#NULL!	#NULL!	#NULL!	#NULL!	0	0	#NULL!	0	#NULL!	#NULL!	#NULL!	#NULL!	#NULL!	0	0	0	1	1
2016	3	6	#NULL!	#NULL!	0	0	56	1	1	0	0	1	0	0	#NULL!	#NULL!	0	#NULL!	#NULL!	#NULL!	#NULL!	#NULL!	25	0	#NULL!	#NULL!	#NULL!	#NULL!	#NULL!	5.7	#NULL!	#NULL!	#NULL!	#NULL!	5	5	#NULL!	0	#NULL!	#NULL!	#NULL!	#NULL!	#NULL!	0	0	1	2	1
2015	2	5	2	#NULL!	0	0	59	1	1	0	0	1	0	0	#NULL!	#NULL!	0	#NULL!	#NULL!	#NULL!	#NULL!	#NULL!	3	0	#NULL!	8.47	1.19	6.65	1.4	4.9	#NULL!	#NULL!	#NULL!	#NULL!	0	0	#NULL!	0	#NULL!	#NULL!	#NULL!	#NULL!	#NULL!	0	0	0	1	1
2015	2	5	2	#NULL!	1	1	59	1	1	1	0	1	0	0	#NULL!	#NULL!	0	#NULL!	#NULL!	#NULL!	#NULL!	#NULL!	10	0	#NULL!	5.5	0.8	4.05	1.4	4.9	#NULL!	#NULL!	#NULL!	#NULL!	4	3	#NULL!	0	#NULL!	#NULL!	#NULL!	#NULL!	#NULL!	0	0	1	1	1
2014	2	3	3	17	0	0	60	2	1	1	0	0	1	0	1	0	1	0	1	0	0	0	17	0	#NULL!	3.37	1.6	1.4	0.83	7.6	1	1	2	17	0	6	1	0	0	4	1	0	0	1	1	1	1	0
2017	2	4	4	#NULL!	0	0	72	1	1	0	#NULL!	1	0	0	#NULL!	#NULL!	0	#NULL!	#NULL!	#NULL!	#NULL!	#NULL!	2	0	#NULL!	6.4	0.89	2.81	6.1	5.8	#NULL!	#NULL!	#NULL!	0	#NULL!	0	#NULL!	#NULL!	#NULL!	#NULL!	#NULL!	#NULL!	#NULL!	#NULL!	0	0	1	1
2014	2	2	1	3	0	0	44	1	1	0	0	0	0	0	0	0	0	0	1	0	0	0	3	0	#NULL!	3.6	0.98	2.28	0.76	5.5	#NULL!	0	#NULL!	3	0	1	1	0	1	4	1	0	0	0	0	0	1	0
2015	2	2	1	#NULL!	0	0	64	1	1	1	0	1	1	0	#NULL!	#NULL!	0	#NULL!	#NULL!	#NULL!	#NULL!	#NULL!	2	0	#NULL!	3.8	0.79	2.32	1.6	8.9	#NULL!	#NULL!	#NULL!	#NULL!	0	0	#NULL!	1	#NULL!	#NULL!	#NULL!	#NULL!	#NULL!	1	0	0	1	1
2014	2	2	1	10	0	0	77	1	1	1	0	0	0	0	0	0	0	0	1	0	0	0	10	0	#NULL!	6.8	1	4.8	2.1	10.5	#NULL!	0	#NULL!	#NULL!	1	1	3	0	0	4	1	0	0	0	0	0	1	0
2016	2	5	2	#NULL!	0	0	62	1	0	1	0	0	0	0	#NULL!	#NULL!	0	#NULL!	#NULL!	#NULL!	#NULL!	#NULL!	4	0	#NULL!	4	0.69	2.66	1.4	9.1	#NULL!	#NULL!	#NULL!	#NULL!	0	0	#NULL!	0	#NULL!	#NULL!	#NULL!	#NULL!	#NULL!	0	0	0	1	1
2014	3	6	#NULL!	7	1	1	72	2	1	0	0	0	1	0	1	0	0	0	0	0	1	0	7	0	#NULL!	#NULL!	#NULL!	#NULL!	#NULL!	5.3	#NULL!	1	2	20	4	6	3	1	0	4	1	1	0	1	1	1	2	0
2015	2	2	1	#NULL!	0	0	26	2	0	0	0	0	0	0	#NULL!	#NULL!	0	#NULL!	#NULL!	#NULL!	#NULL!	#NULL!	3	0	#NULL!	#NULL!	#NULL!	#NULL!	#NULL!	4.9	#NULL!	#NULL!	#NULL!	#NULL!	0	0	#NULL!	0	#NULL!	#NULL!	#NULL!	#NULL!	#NULL!	0	0	0	1	1
2015	2	5	2	#NULL!	1	1	26	2	0	0	0	0	0	0	#NULL!	#NULL!	0	#NULL!	#NULL!	#NULL!	#NULL!	#NULL!	18	0	#NULL!	3.8	1.28	2.11	1	4.9	#NULL!	#NULL!	#NULL!	#NULL!	1	1	#NULL!	0	#NULL!	#NULL!	#NULL!	#NULL!	#NULL!	0	0	0	1	1
2015	2	1	4	#NULL!	0	0	55	1	0	1	0	1	0	0	#NULL!	#NULL!	0	#NULL!	#NULL!	#NULL!	#NULL!	#NULL!	10	1	62	3.8	1	2.35	1	9.3	#NULL!	#NULL!	#NULL!	#NULL!	2	1	#NULL!	1	#NULL!	#NULL!	#NULL!	#NULL!	#NULL!	0	0	0	1	1
2015	3	6	#NULL!	#NULL!	0	0	55	1	1	1	0	1	0	0	#NULL!	#NULL!	0	#NULL!	#NULL!	#NULL!	#NULL!	#NULL!	1	0	#NULL!	4.2	0.97	2.83	1	6.9	#NULL!	#NULL!	#NULL!	#NULL!	1	1	#NULL!	0	#NULL!	#NULL!	#NULL!	#NULL!	#NULL!	0	0	0	2	1
2013	3	6	#NULL!	10	3	1	76	2	1	0	0	0	1	1	1	1	0	0	0	0	1	0	10	0	#NULL!	#NULL!	#NULL!	#NULL!	#NULL!	#NULL!	#NULL!	1	3	3	5	6	3	1	0	3	1	1	0	2	1	1	2	0
2014	2	2	1	6	0	0	67	1	1	1	0	1	0	0	0	0	0	0	1	0	0	0	6	0	#NULL!	7.14	1.23	5.38	1.17	10.2	#NULL!	0	#NULL!	1	0	0	2	0	0	4	1	0	0	0	0	0	1	0
2016	1	6	0	#NULL!	0	0	40	1	1	0	0	1	0	0	#NULL!	#NULL!	0	#NULL!	#NULL!	#NULL!	#NULL!	#NULL!	0	0	#NULL!	4.9	0.99	3.46	1.1	4.2	#NULL!	#NULL!	#NULL!	#NULL!	0	0	#NULL!	0	#NULL!	#NULL!	#NULL!	#NULL!	#NULL!	0	0	0	1	1
2016	1	6	0	#NULL!	0	0	40	1	1	0	0	1	0	0	#NULL!	#NULL!	0	#NULL!	#NULL!	#NULL!	#NULL!	#NULL!	3	0	#NULL!	4.9	0.99	3.46	1.1	4.2	#NULL!	#NULL!	#NULL!	#NULL!	0	0	#NULL!	1	#NULL!	#NULL!	#NULL!	#NULL!	#NULL!	0	0	0	1	1
2015	2	2	1	#NULL!	0	0	59	1	1	0	1	0	0	0	#NULL!	#NULL!	0	#NULL!	#NULL!	#NULL!	#NULL!	#NULL!	2	0	#NULL!	4.6	0.78	2.76	2.2	5.6	#NULL!	#NULL!	#NULL!	#NULL!	0	0	#NULL!	0	#NULL!	#NULL!	#NULL!	#NULL!	#NULL!	0	0	0	1	1
2017	2	1	1	#NULL!	0	0	68	2	0	1	#NULL!	1	0	0	#NULL!	#NULL!	0	#NULL!	#NULL!	#NULL!	#NULL!	#NULL!	0	0	#NULL!	4.9	1.15	3.23	1.2	10.9	#NULL!	#NULL!	#NULL!	7	#NULL!	4	#NULL!	#NULL!	#NULL!	#NULL!	#NULL!	#NULL!	#NULL!	#NULL!	0	1	1	1
2017	2	5	4	#NULL!	0	0	57	2	1	1	#NULL!	1	0	0	#NULL!	#NULL!	0	#NULL!	#NULL!	#NULL!	#NULL!	#NULL!	7	0	#NULL!	#NULL!	#NULL!	#NULL!	#NULL!	#NULL!	#NULL!	#NULL!	#NULL!	1	#NULL!	0	#NULL!	#NULL!	#NULL!	#NULL!	#NULL!	#NULL!	#NULL!	#NULL!	0	0	1	1
2017	2	2	1	#NULL!	0	0	67	2	1	1	#NULL!	1	0	0	#NULL!	#NULL!	0	#NULL!	#NULL!	#NULL!	#NULL!	#NULL!	3	0	#NULL!	4.5	1.01	2.68	1.7	5.4	#NULL!	#NULL!	#NULL!	0	#NULL!	3	#NULL!	#NULL!	#NULL!	#NULL!	#NULL!	#NULL!	#NULL!	#NULL!	0	1	1	1
2016	2	5	4	#NULL!	0	0	73	1	1	1	0	1	1	0	#NULL!	#NULL!	0	#NULL!	#NULL!	#NULL!	#NULL!	#NULL!	1	0	#NULL!	4.3	1.06	2.73	1.1	11.6	#NULL!	#NULL!	#NULL!	#NULL!	1	1	#NULL!	0	#NULL!	#NULL!	#NULL!	#NULL!	#NULL!	1	0	0	1	1
2014	2	2	1	9	0	0	69	1	1	0	0	0	1	1	1	1	0	0	1	0	0	0	9	0	#NULL!	#NULL!	#NULL!	#NULL!	#NULL!	#NULL!	#NULL!	0	#NULL!	9	5	5	2	0	0	4	1	0	0	2	0	1	1	0
2015	2	4	2	#NULL!	0	0	63	1	1	1	0	0	0	0	#NULL!	#NULL!	0	#NULL!	#NULL!	#NULL!	#NULL!	#NULL!	0	0	#NULL!	5.6	0.82	4.13	1.4	7	#NULL!	#NULL!	#NULL!	#NULL!	1	1	#NULL!	0	#NULL!	#NULL!	#NULL!	#NULL!	#NULL!	0	0	0	1	1
2016	2	4	1	#NULL!	1	1	64	1	1	1	0	1	0	0	#NULL!	#NULL!	0	#NULL!	#NULL!	#NULL!	#NULL!	#NULL!	3	0	#NULL!	5.6	0.82	4.13	1.4	8.3	#NULL!	#NULL!	#NULL!	#NULL!	1	1	#NULL!	0	#NULL!	#NULL!	#NULL!	#NULL!	#NULL!	0	0	0	1	1
2014	2	2	1	3	1	1	40	1	1	1	1	0	0	0	0	0	0	0	1	0	0	0	3	0	#NULL!	6.19	0.94	4.69	1.24	5.8	#NULL!	0	#NULL!	2	2	2	1	1	0	4	1	0	0	0	0	0	1	0
2015	2	2	2	#NULL!	0	0	34	1	0	1	1	1	0	0	#NULL!	#NULL!	0	#NULL!	#NULL!	#NULL!	#NULL!	#NULL!	4	0	#NULL!	4.1	0.67	2.3	2.5	10.5	#NULL!	#NULL!	#NULL!	#NULL!	2	1	#NULL!	0	#NULL!	#NULL!	#NULL!	#NULL!	#NULL!	0	0	0	1	1
2013	3	6	#NULL!	5	0	0	81	2	1	1	0	0	1	0	1	0	0	0	1	0	0	0	5	0	#NULL!	4.62	1.26	2.91	1	10.1	#NULL!	0	#NULL!	5	4	4	4	1	0	3	1	1	0	1	0	1	2	0
2017	2	3	4	#NULL!	0	0	62	1	1	1	#NULL!	0	0	0	#NULL!	#NULL!	1	#NULL!	#NULL!	#NULL!	#NULL!	#NULL!	2	0	#NULL!	3.7	1.25	1.94	1.1	10.8	#NULL!	#NULL!	#NULL!	0	#NULL!	0	#NULL!	#NULL!	#NULL!	#NULL!	#NULL!	#NULL!	#NULL!	#NULL!	0	0	1	1
2014	2	3	1	0	0	0	64	2	1	1	0	0	0	0	0	0	1	0	1	0	0	0	0	0	#NULL!	5.3	0.9	3.5	1.5	6.6	#NULL!	0	#NULL!	0	0	0	2	0	0	4	1	0	0	0	0	0	1	0
2015	2	3	1	#NULL!	1	1	63	2	1	1	0	1	0	0	#NULL!	#NULL!	1	#NULL!	#NULL!	#NULL!	#NULL!	#NULL!	0	0	#NULL!	5.3	0.99	3.59	1.5	6.6	#NULL!	#NULL!	#NULL!	#NULL!	0	0	#NULL!	0	#NULL!	#NULL!	#NULL!	#NULL!	#NULL!	0	0	0	1	1
2015	3	6	#NULL!	#NULL!	0	0	55	1	1	1	1	1	1	0	#NULL!	#NULL!	0	#NULL!	#NULL!	#NULL!	#NULL!	#NULL!	18	0	#NULL!	#NULL!	#NULL!	#NULL!	#NULL!	8.9	#NULL!	#NULL!	#NULL!	#NULL!	3	#NULL!	#NULL!	0	#NULL!	#NULL!	#NULL!	#NULL!	#NULL!	1	#NULL!	#NULL!	2	1
2016	2	2	1	#NULL!	0	0	69	1	1	1	0	1	0	0	#NULL!	#NULL!	0	#NULL!	#NULL!	#NULL!	#NULL!	#NULL!	1	0	#NULL!	5.4	0.89	3.2	2.9	15.5	#NULL!	#NULL!	#NULL!	1	1	0	#NULL!	1	#NULL!	#NULL!	#NULL!	#NULL!	#NULL!	0	0	0	1	1
2017	1	6	0	#NULL!	1	1	70	1	1	1	#NULL!	1	0	0	#NULL!	#NULL!	0	#NULL!	#NULL!	#NULL!	#NULL!	#NULL!	0	0	#NULL!	4.1	0.86	2.41	1.9	11.7	#NULL!	#NULL!	#NULL!	25	#NULL!	5	#NULL!	#NULL!	#NULL!	#NULL!	#NULL!	#NULL!	#NULL!	#NULL!	0	1	1	1
2014	2	2	1	5	1	1	73	2	1	1	0	1	1	1	1	1	0	0	1	0	0	0	5	0	#NULL!	8.37	1.2	5.32	4.11	11.3	#NULL!	0	#NULL!	5	4	4	3	1	0	4	1	0	0	2	0	1	1	0
2017	3	6	#NULL!	#NULL!	0	0	67	1	1	1	#NULL!	0	0	0	#NULL!	#NULL!	0	#NULL!	#NULL!	#NULL!	#NULL!	#NULL!	20	0	#NULL!	#NULL!	#NULL!	#NULL!	#NULL!	5.4	#NULL!	#NULL!	#NULL!	0	#NULL!	0	#NULL!	#NULL!	#NULL!	#NULL!	#NULL!	#NULL!	#NULL!	#NULL!	0	0	2	1
2013	2	1	4	1	0	0	70	2	1	1	0	0	1	0	1	0	0	0	1	0	0	0	1	0	#NULL!	3.9	0.66	2.27	2.18	8.6	#NULL!	0	#NULL!	1	1	1	2	0	0	3	1	0	0	1	0	0	1	0
2013	2	1	2	11	0	0	75	1	1	1	1	0	1	0	1	0	0	0	1	0	0	0	11	0	#NULL!	4.7	1.24	2.68	1.73	9.7	#NULL!	0	#NULL!	11	5	5	3	0	0	3	1	0	0	1	0	1	1	0
2017	2	2	1	#NULL!	0	0	62	2	1	1	#NULL!	0	0	0	#NULL!	#NULL!	0	#NULL!	#NULL!	#NULL!	#NULL!	#NULL!	0	0	#NULL!	4.4	1.33	2.34	1.6	10.2	#NULL!	#NULL!	#NULL!	0	#NULL!	0	#NULL!	#NULL!	#NULL!	#NULL!	#NULL!	#NULL!	#NULL!	#NULL!	0	0	1	1
2013	3	6	#NULL!	0	0	0	46	1	1	1	0	1	0	0	0	0	0	0	0	0	1	0	0	0	#NULL!	7.92	1.4	5.84	1.9	8.3	#NULL!	0	#NULL!	0	0	0	1	0	1	3	1	1	0	0	0	0	2	0
2017	1	6	0	#NULL!	0	0	88	1	1	0	#NULL!	1	1	0	#NULL!	#NULL!	0	#NULL!	#NULL!	#NULL!	#NULL!	#NULL!	0	0	#NULL!	2.55	0.65	1.45	1.05	5.1	#NULL!	#NULL!	#NULL!	0	#NULL!	0	#NULL!	#NULL!	#NULL!	#NULL!	#NULL!	#NULL!	#NULL!	#NULL!	0	0	1	1
2016	2	1	2	#NULL!	0	0	46	1	1	1	1	1	0	0	#NULL!	#NULL!	0	#NULL!	#NULL!	#NULL!	#NULL!	#NULL!	5	1	35	5.6	0.9	4.07	1.4	6.3	#NULL!	#NULL!	#NULL!	#NULL!	4	#NULL!	#NULL!	0	#NULL!	#NULL!	#NULL!	#NULL!	#NULL!	0	#NULL!	#NULL!	1	1
2014	2	2	1	2	1	1	67	2	1	1	1	0	1	0	1	0	0	0	1	0	0	0	2	0	#NULL!	5	1.3	2.59	2.48	10.9	#NULL!	0	#NULL!	2	0	4	2	1	1	4	1	0	0	1	0	1	1	0
2014	1	5	0	0	0	0	52	2	1	1	0	0	0	0	0	0	0	0	0	1	0	0	5	0	#NULL!	4.54	1.55	2.58	0.92	6.7	#NULL!	0	#NULL!	5	0	1	1	0	0	4	1	0	1	0	0	0	1	0
2013	1	5	0	0	0	0	84	2	1	1	0	0	1	0	1	0	0	0	0	1	0	0	9	0	#NULL!	2.88	1.23	1.27	0.85	11	#NULL!	0	#NULL!	9	3	3	4	0	1	3	1	0	1	1	0	1	1	0
2016	2	2	1	#NULL!	0	0	63	1	1	1	0	1	0	0	#NULL!	#NULL!	0	#NULL!	#NULL!	#NULL!	#NULL!	#NULL!	3	0	#NULL!	5	0.97	3.68	0.7	7.2	#NULL!	#NULL!	#NULL!	#NULL!	1	0	#NULL!	0	#NULL!	#NULL!	#NULL!	#NULL!	#NULL!	0	0	0	1	1
2013	2	2	1	9	1	1	74	2	1	1	0	0	1	1	1	1	0	0	0	1	0	0	9	0	#NULL!	5.63	1.3	3.8	1.05	6.5	#NULL!	0	#NULL!	9	5	5	3	1	0	3	1	0	0	2	0	1	1	0
2015	2	4	4	#NULL!	0	0	71	2	0	1	0	1	0	0	#NULL!	#NULL!	0	#NULL!	#NULL!	#NULL!	#NULL!	#NULL!	2	0	#NULL!	2	4.33	#NULL!	1.16	6.4	#NULL!	#NULL!	#NULL!	#NULL!	3	3	#NULL!	0	#NULL!	#NULL!	#NULL!	#NULL!	#NULL!	0	0	1	1	1
2015	2	5	4	#NULL!	0	0	64	2	0	1	0	0	0	0	#NULL!	#NULL!	0	#NULL!	#NULL!	#NULL!	#NULL!	#NULL!	3	0	#NULL!	5.8	1.17	3.76	1.9	11.1	#NULL!	#NULL!	#NULL!	#NULL!	1	1	#NULL!	1	#NULL!	#NULL!	#NULL!	#NULL!	#NULL!	0	0	0	1	1
2016	2	2	1	#NULL!	1	1	65	2	1	1	0	0	0	0	#NULL!	#NULL!	0	#NULL!	#NULL!	#NULL!	#NULL!	#NULL!	2	0	#NULL!	5.3	0.98	3.65	1.5	9	#NULL!	#NULL!	#NULL!	3	2	2	#NULL!	0	#NULL!	#NULL!	#NULL!	#NULL!	#NULL!	0	0	0	1	1
2014	2	1	2	11	0	0	69	2	1	0	0	0	0	0	0	0	0	0	1	0	0	0	11	0	#NULL!	3.58	1.54	1.76	0.62	4.7	#NULL!	0	#NULL!	2	0	4	2	0	0	4	1	0	0	0	0	1	1	0
2015	1	6	0	#NULL!	0	0	64	1	1	0	0	1	0	0	#NULL!	#NULL!	0	#NULL!	#NULL!	#NULL!	#NULL!	#NULL!	2	0	#NULL!	3.89	1.11	1.82	2.14	6.4	#NULL!	#NULL!	#NULL!	#NULL!	2	0	#NULL!	0	#NULL!	#NULL!	#NULL!	#NULL!	#NULL!	0	0	0	1	1
2013	2	2	4	0	0	0	71	2	1	1	0	0	1	0	1	0	0	0	1	0	0	0	0	0	#NULL!	5.17	2.27	2.47	0.96	12	#NULL!	0	#NULL!	0	3	3	3	0	0	3	1	0	0	1	0	1	1	0
2016	2	5	4	#NULL!	0	0	49	2	1	0	0	0	0	0	#NULL!	#NULL!	0	#NULL!	#NULL!	#NULL!	#NULL!	#NULL!	3	0	#NULL!	6	3.59	3.59	2.11	6	#NULL!	#NULL!	#NULL!	#NULL!	0	0	#NULL!	0	#NULL!	#NULL!	#NULL!	#NULL!	#NULL!	0	0	0	1	1
2015	2	2	1	#NULL!	0	0	75	2	1	1	0	1	0	0	#NULL!	#NULL!	0	#NULL!	#NULL!	#NULL!	#NULL!	#NULL!	2	0	#NULL!	#NULL!	#NULL!	#NULL!	#NULL!	6.4	#NULL!	#NULL!	#NULL!	#NULL!	3	3	#NULL!	0	#NULL!	#NULL!	#NULL!	#NULL!	#NULL!	0	0	1	1	1
2015	2	5	2	#NULL!	0	0	70	2	1	1	0	1	0	0	#NULL!	#NULL!	0	#NULL!	#NULL!	#NULL!	#NULL!	#NULL!	10	0	#NULL!	4.9	1.16	3.06	1.6	11.2	#NULL!	#NULL!	#NULL!	#NULL!	4	1	#NULL!	0	#NULL!	#NULL!	#NULL!	#NULL!	#NULL!	0	0	0	1	1
2015	1	6	0	#NULL!	0	0	73	1	0	1	0	1	0	0	#NULL!	#NULL!	0	#NULL!	#NULL!	#NULL!	#NULL!	#NULL!	1	0	#NULL!	#NULL!	#NULL!	#NULL!	#NULL!	6.5	#NULL!	#NULL!	#NULL!	#NULL!	0	0	#NULL!	0	#NULL!	#NULL!	#NULL!	#NULL!	#NULL!	0	0	0	1	1
2014	1	2	0	0	1	1	61	1	0	1	0	0	0	0	0	0	0	0	0	1	0	0	0	0	#NULL!	#NULL!	#NULL!	#NULL!	#NULL!	#NULL!	#NULL!	#NULL!	#NULL!	#NULL!	0	#NULL!	2	1	0	4	1	0	1	0	#NULL!	#NULL!	1	0
2015	1	6	0	#NULL!	1	1	60	1	0	1	1	1	0	0	#NULL!	#NULL!	0	#NULL!	#NULL!	#NULL!	#NULL!	#NULL!	0	0	#NULL!	#NULL!	#NULL!	#NULL!	#NULL!	5.6	#NULL!	#NULL!	#NULL!	#NULL!	0	0	#NULL!	0	#NULL!	#NULL!	#NULL!	#NULL!	#NULL!	0	0	0	1	1
2013	2	2	1	7	1	1	62	1	0	1	1	0	1	0	1	0	0	0	0	1	0	0	7	0	#NULL!	5.66	0.9	3.33	4.77	9.2	#NULL!	0	#NULL!	7	1	5	2	1	0	3	1	0	0	1	0	1	1	0
2017	1	6	0	#NULL!	0	0	73	2	1	1	#NULL!	1	0	0	#NULL!	#NULL!	0	#NULL!	#NULL!	#NULL!	#NULL!	#NULL!	0	0	#NULL!	3.5	1.35	1.55	1.4	7.4	#NULL!	#NULL!	#NULL!	3	#NULL!	6	#NULL!	#NULL!	#NULL!	#NULL!	#NULL!	#NULL!	#NULL!	#NULL!	1	1	1	1
2016	2	5	4	#NULL!	0	0	62	1	0	1	0	0	0	0	#NULL!	#NULL!	0	#NULL!	#NULL!	#NULL!	#NULL!	#NULL!	3	0	#NULL!	#NULL!	#NULL!	#NULL!	#NULL!	#NULL!	#NULL!	#NULL!	#NULL!	6	5	5	#NULL!	0	#NULL!	#NULL!	#NULL!	#NULL!	#NULL!	0	0	1	1	1
2013	1	2	0	0	0	0	62	2	1	1	0	1	1	1	1	1	0	0	0	1	0	0	13	0	#NULL!	6.04	1.02	4.03	2.19	11.2	#NULL!	0	#NULL!	13	4	4	2	0	0	3	1	0	1	2	0	1	1	0
2017	2	1	1	#NULL!	0	0	64	1	1	1	#NULL!	1	0	0	#NULL!	#NULL!	0	#NULL!	#NULL!	#NULL!	#NULL!	#NULL!	3	0	#NULL!	3.4	1.08	1.8	1.1	7	#NULL!	#NULL!	#NULL!	0	#NULL!	4	#NULL!	#NULL!	#NULL!	#NULL!	#NULL!	#NULL!	#NULL!	#NULL!	0	1	1	1
2014	2	2	#NULL!	#NULL!	1	1	62	1	1	1	#NULL!	0	1	0	1	0	0	0	1	0	0	0	#NULL!	0	#NULL!	3.54	0.69	2.16	1.51	10.9	#NULL!	0	#NULL!	#NULL!	#NULL!	#NULL!	2	1	0	4	1	0	0	1	#NULL!	#NULL!	1	0
2015	3	6	#NULL!	#NULL!	0	0	58	1	1	1	0	0	0	0	#NULL!	#NULL!	0	#NULL!	#NULL!	#NULL!	#NULL!	#NULL!	4	0	#NULL!	4	1.06	2.59	0.9	7.3	#NULL!	#NULL!	#NULL!	#NULL!	3	1	#NULL!	1	#NULL!	#NULL!	#NULL!	#NULL!	#NULL!	0	0	0	2	1
2013	2	2	1	7	1	1	55	2	1	1	0	1	1	0	1	0	0	0	1	0	0	0	7	0	#NULL!	5.14	1.46	2.97	1.58	6.7	#NULL!	0	#NULL!	2	0	1	1	1	0	3	1	0	0	1	0	0	1	0
2016	2	2	1	#NULL!	2	1	56	2	0	1	0	1	0	0	#NULL!	#NULL!	0	#NULL!	#NULL!	#NULL!	#NULL!	#NULL!	5	0	#NULL!	6.1	1.02	4.42	1.4	8.2	#NULL!	#NULL!	#NULL!	3	3	2	#NULL!	0	#NULL!	#NULL!	#NULL!	#NULL!	#NULL!	0	0	0	1	1
2015	1	6	0	#NULL!	0	0	24	1	0	0	0	0	0	0	#NULL!	#NULL!	0	#NULL!	#NULL!	#NULL!	#NULL!	#NULL!	2	0	#NULL!	5	0.89	2.87	1.6	5	#NULL!	#NULL!	#NULL!	#NULL!	0	0	#NULL!	0	#NULL!	#NULL!	#NULL!	#NULL!	#NULL!	0	0	0	1	1
2017	2	2	1	#NULL!	0	0	58	1	0	0	#NULL!	0	0	0	#NULL!	#NULL!	0	#NULL!	#NULL!	#NULL!	#NULL!	#NULL!	0	0	#NULL!	3.4	0.7	2.44	0.6	5.4	#NULL!	#NULL!	#NULL!	0	#NULL!	0	#NULL!	#NULL!	#NULL!	#NULL!	#NULL!	#NULL!	#NULL!	#NULL!	0	0	1	1
2015	2	3	2	#NULL!	0	0	81	1	0	1	1	0	0	0	#NULL!	#NULL!	1	#NULL!	#NULL!	#NULL!	#NULL!	#NULL!	11	0	#NULL!	5.52	0.91	4.05	1.25	8.5	#NULL!	#NULL!	#NULL!	#NULL!	1	1	#NULL!	0	#NULL!	#NULL!	#NULL!	#NULL!	#NULL!	0	0	0	1	1
2016	2	2	1	#NULL!	0	0	52	1	1	0	1	0	0	0	#NULL!	#NULL!	0	#NULL!	#NULL!	#NULL!	#NULL!	#NULL!	3	0	#NULL!	4.5	1.04	2.65	1.8	6	#NULL!	#NULL!	#NULL!	2	1	1	#NULL!	0	#NULL!	#NULL!	#NULL!	#NULL!	#NULL!	0	0	0	1	1
2016	2	5	1	#NULL!	0	0	61	1	1	1	0	1	1	0	#NULL!	#NULL!	0	#NULL!	#NULL!	#NULL!	#NULL!	#NULL!	1	0	#NULL!	3	0.58	1.64	1.6	8.4	#NULL!	#NULL!	#NULL!	0	0	0	#NULL!	0	#NULL!	#NULL!	#NULL!	#NULL!	#NULL!	1	0	0	1	1
2017	2	1	2	#NULL!	0	0	50	2	1	1	#NULL!	1	0	0	#NULL!	#NULL!	0	#NULL!	#NULL!	#NULL!	#NULL!	#NULL!	5	0	#NULL!	5.6	1.19	3.34	2.5	7.6	#NULL!	#NULL!	#NULL!	0	#NULL!	5	#NULL!	#NULL!	#NULL!	#NULL!	#NULL!	#NULL!	#NULL!	#NULL!	0	1	1	1
2013	2	2	1	5	0	0	64	1	1	0	1	1	1	1	1	1	0	1	1	0	0	0	5	0	#NULL!	4.68	1.09	3.11	1.06	5.7	#NULL!	0	#NULL!	5	1	1	2	1	0	3	1	0	0	3	0	0	1	0
2017	1	6	0	#NULL!	0	0	40	1	0	0	#NULL!	0	0	0	#NULL!	#NULL!	0	#NULL!	#NULL!	#NULL!	#NULL!	#NULL!	0	0	#NULL!	5.8	0.97	4.26	1.3	5.4	#NULL!	#NULL!	#NULL!	22	#NULL!	5	#NULL!	#NULL!	#NULL!	#NULL!	#NULL!	#NULL!	#NULL!	#NULL!	0	1	1	1
2013	2	1	2	12	2	1	78	1	0	0	0	0	1	0	1	0	0	0	1	0	0	0	12	0	#NULL!	4.58	0.92	3.17	1.09	5.8	#NULL!	0	#NULL!	12	5	5	3	1	1	3	1	0	0	1	0	1	1	0
2014	2	2	1	8	0	0	44	1	1	1	0	1	0	0	0	0	0	0	1	0	0	0	8	0	#NULL!	6.25	1.15	4.65	1	11.1	#NULL!	0	#NULL!	4	0	3	1	0	1	4	1	0	0	0	0	1	1	0
2014	2	2	1	8	0	0	44	1	1	1	0	1	0	0	0	0	0	0	0	0	0	0	8	0	#NULL!	6.25	1.15	4.65	1	11.1	#NULL!	0	#NULL!	#NULL!	3	#NULL!	1	0	0	4	1	0	0	0	#NULL!	#NULL!	1	0
2013	3	6	#NULL!	3	0	0	74	1	1	1	0	0	0	0	0	0	0	0	0	0	1	0	3	0	#NULL!	#NULL!	#NULL!	#NULL!	#NULL!	5.8	#NULL!	0	#NULL!	3	0	1	3	0	0	3	1	1	0	0	0	0	2	0
2014	2	3	3	14	1	1	70	2	1	1	0	1	1	1	1	1	1	1	1	0	0	0	14	0	#NULL!	3.72	1.68	1.7	0.75	7	1	0	#NULL!	14	5	5	2	1	0	4	1	0	0	3	0	1	1	0
2014	2	1	1	3	0	0	55	1	1	1	1	0	1	0	1	0	0	0	1	0	0	0	3	0	#NULL!	5.39	1.49	3.55	0.78	6.6	#NULL!	0	#NULL!	3	0	1	1	0	1	4	1	0	0	1	0	0	1	0
2014	2	2	1	1	0	0	55	1	1	1	1	1	1	0	1	0	0	0	1	0	0	0	1	0	#NULL!	5.39	1.49	3.55	0.78	6.6	#NULL!	0	#NULL!	#NULL!	0	0	1	0	0	4	1	0	0	1	0	0	1	0
2016	2	3	2	#NULL!	0	0	105	2	0	0	0	1	0	0	#NULL!	#NULL!	1	#NULL!	#NULL!	#NULL!	#NULL!	#NULL!	7	0	#NULL!	#NULL!	#NULL!	#NULL!	#NULL!	#NULL!	#NULL!	#NULL!	#NULL!	7	5	6	#NULL!	0	#NULL!	#NULL!	#NULL!	#NULL!	#NULL!	0	1	1	1	1
2016	2	2	1	#NULL!	0	0	56	1	1	1	0	1	0	0	#NULL!	#NULL!	0	#NULL!	#NULL!	#NULL!	#NULL!	#NULL!	1	0	#NULL!	6.2	0.93	2.77	6.3	10	#NULL!	#NULL!	#NULL!	0	0	0	#NULL!	0	#NULL!	#NULL!	#NULL!	#NULL!	#NULL!	0	0	0	1	1
2017	2	3	3	#NULL!	0	0	77	2	1	1	#NULL!	1	0	0	#NULL!	#NULL!	0	#NULL!	#NULL!	#NULL!	#NULL!	#NULL!	22	0	#NULL!	2.8	0.86	1.69	0.7	#NULL!	#NULL!	#NULL!	#NULL!	0	#NULL!	0	#NULL!	#NULL!	#NULL!	#NULL!	#NULL!	#NULL!	#NULL!	#NULL!	0	0	1	1
2014	2	2	#NULL!	14	1	1	89	2	1	0	0	0	1	1	1	1	0	0	1	0	0	0	14	0	#NULL!	3	0.9	1.79	0.69	5.9	#NULL!	1	2	14	0	6	4	1	0	4	1	0	0	2	1	1	1	0
2017	2	2	1	#NULL!	0	0	84	1	1	0	#NULL!	0	0	0	#NULL!	#NULL!	0	#NULL!	#NULL!	#NULL!	#NULL!	#NULL!	1	0	#NULL!	#NULL!	#NULL!	#NULL!	#NULL!	#NULL!	#NULL!	#NULL!	#NULL!	4	#NULL!	0	#NULL!	#NULL!	#NULL!	#NULL!	#NULL!	#NULL!	#NULL!	#NULL!	0	0	1	1
2016	1	6	0	#NULL!	0	0	50	2	0	0	0	1	0	0	#NULL!	#NULL!	0	#NULL!	#NULL!	#NULL!	#NULL!	#NULL!	1	0	#NULL!	5.6	1.21	3.68	1.6	5.7	#NULL!	#NULL!	#NULL!	#NULL!	0	2	#NULL!	0	#NULL!	#NULL!	#NULL!	#NULL!	#NULL!	0	0	0	1	1
2013	2	2	1	5	1	1	53	1	1	1	0	0	1	0	1	0	0	0	1	0	0	0	5	0	#NULL!	5.24	1	3.47	1.52	9.7	#NULL!	0	#NULL!	5	5	4	1	1	1	3	1	0	0	1	0	1	1	0
2016	2	5	4	#NULL!	0	0	52	1	1	1	0	0	0	0	#NULL!	#NULL!	0	#NULL!	#NULL!	#NULL!	#NULL!	#NULL!	3	0	#NULL!	6.4	1.04	4.65	1.5	9.5	#NULL!	#NULL!	#NULL!	#NULL!	2	0	#NULL!	0	#NULL!	#NULL!	#NULL!	#NULL!	#NULL!	0	0	0	1	1
2016	3	6	#NULL!	#NULL!	0	0	65	1	1	1	0	1	0	0	#NULL!	#NULL!	0	#NULL!	#NULL!	#NULL!	#NULL!	#NULL!	8	0	#NULL!	4.4	1.28	2.38	1.65	8.7	#NULL!	#NULL!	#NULL!	6	4	#NULL!	#NULL!	0	#NULL!	#NULL!	#NULL!	#NULL!	#NULL!	0	#NULL!	#NULL!	2	1
2013	2	5	1	2	0	0	42	2	0	1	0	1	1	0	1	0	0	0	1	0	0	0	2	0	#NULL!	6.6	1.19	4.2	2.69	6.8	#NULL!	0	#NULL!	2	1	1	1	0	1	3	1	0	0	1	0	0	1	0
2016	2	1	4	#NULL!	0	0	56	2	1	0	0	1	0	0	#NULL!	#NULL!	0	#NULL!	#NULL!	#NULL!	#NULL!	#NULL!	5	0	#NULL!	6.4	1.17	4.75	1	5.4	#NULL!	#NULL!	#NULL!	#NULL!	4	0	#NULL!	0	#NULL!	#NULL!	#NULL!	#NULL!	#NULL!	0	0	0	1	1
2014	3	6	#NULL!	6	1	1	68	2	1	1	0	0	1	0	1	0	0	0	0	0	1	0	6	0	#NULL!	#NULL!	#NULL!	#NULL!	#NULL!	6.9	#NULL!	0	#NULL!	6	0	3	2	1	0	4	1	1	0	1	0	1	2	0
2014	1	2	0	2	0	0	71	1	1	1	0	0	0	0	0	0	0	0	0	1	0	0	2	0	#NULL!	5.38	0.99	3.84	1.22	9.5	#NULL!	0	#NULL!	2	0	3	3	0	1	4	1	0	1	0	0	1	1	0
2014	2	2	1	7	0	0	72	1	1	1	0	1	0	0	0	0	0	0	1	0	0	0	7	0	#NULL!	5.38	0.99	3.84	1.22	9.5	#NULL!	0	#NULL!	3	1	1	3	0	0	4	1	0	0	0	0	0	1	0
2017	2	1	2	#NULL!	0	0	79	2	0	1	#NULL!	0	0	0	#NULL!	#NULL!	1	#NULL!	#NULL!	#NULL!	#NULL!	#NULL!	8	1	80	4.1	1.51	2.22	0.8	7.4	#NULL!	#NULL!	#NULL!	17	#NULL!	3	#NULL!	#NULL!	#NULL!	#NULL!	#NULL!	#NULL!	#NULL!	#NULL!	0	1	1	1
2014	2	2	1	2	0	0	57	2	1	1	0	0	0	0	0	0	0	0	1	0	0	0	2	0	#NULL!	5.6	1.2	3.5	0.9	10.7	#NULL!	0	#NULL!	2	0	1	1	0	0	4	1	0	0	0	0	0	1	0
2015	2	5	1	#NULL!	0	0	64	1	1	1	0	1	1	0	#NULL!	#NULL!	0	#NULL!	#NULL!	#NULL!	#NULL!	#NULL!	2	0	#NULL!	4.2	0.72	2.7	1.6	9.5	#NULL!	#NULL!	#NULL!	#NULL!	3	6	#NULL!	0	#NULL!	#NULL!	#NULL!	#NULL!	#NULL!	1	1	1	1	1
2015	2	5	2	#NULL!	1	1	64	1	1	1	0	1	1	0	#NULL!	#NULL!	0	#NULL!	#NULL!	#NULL!	#NULL!	#NULL!	8	0	#NULL!	4.5	0.82	3.12	1.3	8.1	#NULL!	#NULL!	#NULL!	#NULL!	2	0	#NULL!	0	#NULL!	#NULL!	#NULL!	#NULL!	#NULL!	0	0	0	1	1
2015	2	3	2	#NULL!	2	1	64	1	1	1	0	0	1	0	#NULL!	#NULL!	1	#NULL!	#NULL!	#NULL!	#NULL!	#NULL!	12	0	#NULL!	3.4	0.88	1.82	1.6	9.5	#NULL!	#NULL!	#NULL!	#NULL!	4	6	#NULL!	0	#NULL!	#NULL!	#NULL!	#NULL!	#NULL!	0	1	1	1	1
2016	2	3	4	#NULL!	3	1	65	1	1	1	0	0	1	0	#NULL!	#NULL!	1	#NULL!	#NULL!	#NULL!	#NULL!	#NULL!	20	0	#NULL!	4.8	0.81	3.37	1.4	9.5	#NULL!	#NULL!	#NULL!	#NULL!	6	6	#NULL!	0	#NULL!	#NULL!	#NULL!	#NULL!	#NULL!	0	1	1	1	1
2014	2	2	1	0	0	0	57	2	1	1	0	0	0	0	0	0	0	0	1	0	0	0	0	0	#NULL!	5.11	1.98	2.67	1	8.1	#NULL!	0	#NULL!	0	0	0	1	0	1	4	1	0	0	0	0	0	1	0
2014	2	2	1	2	0	0	58	2	1	1	0	0	0	0	0	0	0	0	1	0	0	0	2	0	#NULL!	5.11	1.48	2.67	1	8.2	#NULL!	0	#NULL!	0	2	2	1	0	0	4	1	0	0	0	0	0	1	0
2014	2	1	4	3	1	1	46	1	1	1	1	1	1	0	1	0	0	0	1	0	0	0	3	0	#NULL!	7.95	0.92	6.11	2	11.1	#NULL!	0	#NULL!	3	0	1	1	1	0	4	1	0	0	1	0	0	1	0
2017	2	1	3	#NULL!	0	0	73	2	1	1	#NULL!	1	0	0	#NULL!	#NULL!	1	#NULL!	#NULL!	#NULL!	#NULL!	#NULL!	17	0	#NULL!	7.1	1.31	5.31	1.1	5.8	#NULL!	#NULL!	#NULL!	20	#NULL!	2	#NULL!	#NULL!	#NULL!	#NULL!	#NULL!	#NULL!	#NULL!	#NULL!	0	0	1	1
2013	2	2	1	1	0	0	58	2	1	0	0	0	1	0	1	0	0	0	1	0	0	0	1	0	#NULL!	5.41	1.16	3.7	1.23	6.1	#NULL!	0	#NULL!	1	4	2	1	1	0	3	1	0	0	1	0	0	1	0
2013	2	2	1	1	1	1	54	1	1	1	1	0	1	0	1	0	0	0	1	0	0	0	1	0	#NULL!	4.83	1.09	3	2.22	#NULL!	#NULL!	0	#NULL!	6	0	4	1	1	0	3	1	0	0	1	0	1	1	0
2013	2	1	1	3	0	0	48	2	0	0	0	1	0	0	0	0	0	0	1	0	0	0	3	0	#NULL!	6.27	1.63	3.7	2	#NULL!	#NULL!	0	#NULL!	1	1	0	1	0	0	3	1	0	0	0	0	0	1	0
2016	2	2	2	#NULL!	0	0	75	1	0	1	0	0	0	0	#NULL!	#NULL!	0	#NULL!	#NULL!	#NULL!	#NULL!	#NULL!	3	0	#NULL!	2.9	0.9	1.65	0.9	8.5	#NULL!	#NULL!	#NULL!	#NULL!	3	#NULL!	#NULL!	0	#NULL!	#NULL!	#NULL!	#NULL!	#NULL!	0	#NULL!	#NULL!	1	1
2017	2	1	2	#NULL!	0	0	47	1	1	1	#NULL!	1	0	0	#NULL!	#NULL!	0	#NULL!	#NULL!	#NULL!	#NULL!	#NULL!	4	1	43	6.9	1.13	4.52	1.3	9.4	#NULL!	#NULL!	#NULL!	1	#NULL!	6	#NULL!	#NULL!	#NULL!	#NULL!	#NULL!	#NULL!	#NULL!	#NULL!	1	1	1	1
2013	2	2	1	7	2	1	60	1	1	1	1	0	1	0	1	0	0	0	1	1	0	0	7	0	#NULL!	3.76	1.01	2.15	0.85	7.5	#NULL!	0	#NULL!	7	1	1	1	1	1	3	1	0	0	1	0	0	1	0
2017	2	3	3	#NULL!	0	0	80	2	0	1	#NULL!	0	0	0	#NULL!	#NULL!	1	#NULL!	#NULL!	#NULL!	#NULL!	#NULL!	14	1	35	3.5	0.81	2.23	1	5.4	#NULL!	#NULL!	#NULL!	1	#NULL!	0	#NULL!	#NULL!	#NULL!	#NULL!	#NULL!	#NULL!	#NULL!	#NULL!	0	0	1	1
2017	2	1	4	#NULL!	0	0	40	1	0	0	#NULL!	1	0	0	#NULL!	#NULL!	0	#NULL!	#NULL!	#NULL!	#NULL!	#NULL!	3	0	#NULL!	5.4	0.79	4.33	0.7	5.3	#NULL!	#NULL!	#NULL!	0	#NULL!	4	#NULL!	#NULL!	#NULL!	#NULL!	#NULL!	#NULL!	#NULL!	#NULL!	0	1	1	1
2013	2	1	3	14	1	1	78	2	1	1	0	1	1	0	1	0	0	0	1	0	0	0	14	0	#NULL!	#NULL!	#NULL!	#NULL!	#NULL!	5.7	#NULL!	1	2	14	4	6	3	1	1	3	1	0	0	1	1	1	1	0
2015	2	2	2	#NULL!	0	0	57	1	1	1	0	0	0	0	#NULL!	#NULL!	0	#NULL!	#NULL!	#NULL!	#NULL!	#NULL!	2	0	#NULL!	4.3	0.96	2.63	1.6	10	#NULL!	#NULL!	#NULL!	#NULL!	1	0	#NULL!	0	#NULL!	#NULL!	#NULL!	#NULL!	#NULL!	0	0	0	1	1
2017	2	2	1	#NULL!	0	0	68	2	1	1	#NULL!	0	0	0	#NULL!	#NULL!	0	#NULL!	#NULL!	#NULL!	#NULL!	#NULL!	0	0	#NULL!	4.4	1.72	2.44	0.6	4.9	#NULL!	#NULL!	#NULL!	2	#NULL!	4	#NULL!	#NULL!	#NULL!	#NULL!	#NULL!	#NULL!	#NULL!	#NULL!	0	1	1	1
2017	2	1	4	#NULL!	0	0	52	1	1	1	#NULL!	1	0	0	#NULL!	#NULL!	0	#NULL!	#NULL!	#NULL!	#NULL!	#NULL!	2	0	#NULL!	5.9	0.97	4.03	2.1	6.1	#NULL!	#NULL!	#NULL!	15	#NULL!	0	#NULL!	#NULL!	#NULL!	#NULL!	#NULL!	#NULL!	#NULL!	#NULL!	0	0	1	1
2013	2	1	4	9	1	1	78	2	1	1	0	0	1	0	1	0	0	0	1	0	0	0	9	0	#NULL!	4.56	1.36	1.89	2.91	10.3	#NULL!	0	#NULL!	9	0	4	3	1	1	3	1	0	0	1	0	1	1	0
2017	2	1	2	#NULL!	2	1	80	2	1	1	#NULL!	0	0	0	#NULL!	#NULL!	0	#NULL!	#NULL!	#NULL!	#NULL!	#NULL!	15	0	#NULL!	3.6	1	1.7	2	8.9	#NULL!	#NULL!	#NULL!	0	#NULL!	5	#NULL!	#NULL!	#NULL!	#NULL!	#NULL!	#NULL!	#NULL!	#NULL!	0	1	1	1
2017	5	4	#NULL!	#NULL!	0	0	34	2	0	0	#NULL!	0	0	0	#NULL!	#NULL!	0	#NULL!	#NULL!	#NULL!	#NULL!	#NULL!	2	0	#NULL!	#NULL!	#NULL!	#NULL!	#NULL!	#NULL!	#NULL!	#NULL!	#NULL!	10	#NULL!	5	#NULL!	#NULL!	#NULL!	#NULL!	#NULL!	#NULL!	#NULL!	#NULL!	0	1	#NULL!	1
2015	2	2	1	#NULL!	0	0	65	1	1	1	1	1	0	0	#NULL!	#NULL!	0	#NULL!	#NULL!	#NULL!	#NULL!	#NULL!	2	0	#NULL!	4.4	1.2	2.71	1	8.2	#NULL!	#NULL!	#NULL!	#NULL!	3	#NULL!	#NULL!	0	#NULL!	#NULL!	#NULL!	#NULL!	#NULL!	0	#NULL!	#NULL!	1	1
2016	2	3	2	#NULL!	0	0	68	1	1	0	0	0	1	0	#NULL!	#NULL!	1	#NULL!	#NULL!	#NULL!	#NULL!	#NULL!	10	1	48	5.5	0.71	4.27	1.1	5.5	#NULL!	#NULL!	#NULL!	2	1	3	#NULL!	0	#NULL!	#NULL!	#NULL!	#NULL!	#NULL!	1	0	1	1	1
2017	2	2	1	#NULL!	0	0	59	2	1	1	#NULL!	0	0	0	#NULL!	#NULL!	0	#NULL!	#NULL!	#NULL!	#NULL!	#NULL!	4	0	#NULL!	3.2	0.68	1.89	1.5	12.6	#NULL!	#NULL!	#NULL!	0	#NULL!	0	#NULL!	#NULL!	#NULL!	#NULL!	#NULL!	#NULL!	#NULL!	#NULL!	0	0	1	1
2017	2	2	1	#NULL!	0	0	78	1	1	1	#NULL!	0	1	0	#NULL!	#NULL!	1	#NULL!	#NULL!	#NULL!	#NULL!	#NULL!	2	0	#NULL!	#NULL!	#NULL!	#NULL!	#NULL!	8	#NULL!	#NULL!	#NULL!	0	#NULL!	3	#NULL!	#NULL!	#NULL!	#NULL!	#NULL!	#NULL!	#NULL!	#NULL!	0	1	1	1
2013	4	6	#NULL!	5	0	0	31	1	0	0	1	0	0	0	0	0	0	0	0	0	0	1	5	0	#NULL!	5.34	1.27	3.58	1.1	#NULL!	#NULL!	0	#NULL!	5	0	1	1	0	0	3	1	0	0	0	0	0	2	0
2014	2	1	1	6	0	0	77	1	1	1	0	1	1	0	1	0	0	0	1	0	0	0	6	0	#NULL!	#NULL!	0.66	#NULL!	0.66	#NULL!	#NULL!	0	#NULL!	2	5	2	3	0	0	4	1	0	0	1	0	0	1	0
2015	2	1	3	#NULL!	0	0	50	2	1	0	0	1	0	0	#NULL!	#NULL!	0	#NULL!	#NULL!	#NULL!	#NULL!	#NULL!	15	0	#NULL!	5.2	0.69	3.8	1.5	5.3	#NULL!	#NULL!	#NULL!	#NULL!	4	3	#NULL!	0	#NULL!	#NULL!	#NULL!	#NULL!	#NULL!	0	0	1	1	1
2014	2	1	3	13	1	1	62	1	1	0	0	0	1	0	1	0	0	0	1	0	0	0	13	0	#NULL!	6	1	4.37	1.3	#NULL!	#NULL!	0	#NULL!	13	0	5	2	1	0	4	1	0	0	1	0	1	1	0
2016	2	2	4	#NULL!	0	0	81	1	1	1	0	0	0	0	#NULL!	#NULL!	0	#NULL!	#NULL!	#NULL!	#NULL!	#NULL!	4	1	113	5.6	1.02	3.81	1.7	11.4	#NULL!	#NULL!	#NULL!	1	3	2	#NULL!	1	#NULL!	#NULL!	#NULL!	#NULL!	#NULL!	3	0	0	1	1
2017	2	2	1	#NULL!	0	0	63	2	1	1	#NULL!	1	0	0	#NULL!	#NULL!	0	#NULL!	#NULL!	#NULL!	#NULL!	#NULL!	4	0	#NULL!	5.1	0.97	3.46	1.6	8.6	#NULL!	#NULL!	#NULL!	24	#NULL!	9	#NULL!	#NULL!	#NULL!	#NULL!	#NULL!	#NULL!	#NULL!	#NULL!	#NULL!	#NULL!	1	1
2013	2	2	1	4	0	0	64	2	1	1	0	0	0	0	0	0	0	0	1	0	0	0	4	0	#NULL!	5.43	0.99	3.71	1.63	10.3	#NULL!	0	#NULL!	0	0	0	2	0	0	3	1	0	0	0	0	0	1	0
2016	1	6	0	#NULL!	0	0	46	1	1	1	1	1	0	0	#NULL!	#NULL!	0	#NULL!	#NULL!	#NULL!	#NULL!	#NULL!	1	0	#NULL!	6.1	0.83	4.09	2.7	7.2	#NULL!	#NULL!	#NULL!	0	0	0	#NULL!	0	#NULL!	#NULL!	#NULL!	#NULL!	#NULL!	0	0	0	1	1
2014	2	3	1	0	1	1	80	2	1	1	0	0	1	0	1	0	1	0	0	1	0	0	7	0	#NULL!	#NULL!	#NULL!	#NULL!	#NULL!	5.8	1	0	#NULL!	7	0	0	3	1	0	4	1	0	0	1	0	0	1	0
2017	3	6	#NULL!	#NULL!	0	0	89	1	1	0	#NULL!	0	0	0	#NULL!	#NULL!	0	#NULL!	#NULL!	#NULL!	#NULL!	#NULL!	24	0	#NULL!	#NULL!	#NULL!	#NULL!	#NULL!	#NULL!	#NULL!	#NULL!	#NULL!	3	#NULL!	0	#NULL!	#NULL!	#NULL!	#NULL!	#NULL!	#NULL!	#NULL!	#NULL!	0	0	2	1
2015	2	3	1	#NULL!	0	0	78	1	1	1	0	1	0	1	#NULL!	#NULL!	1	#NULL!	#NULL!	#NULL!	#NULL!	#NULL!	0	0	#NULL!	2.3	1.1	0.91	0.7	7.8	#NULL!	#NULL!	#NULL!	#NULL!	3	#NULL!	#NULL!	0	#NULL!	#NULL!	#NULL!	#NULL!	#NULL!	2	#NULL!	#NULL!	1	1
2017	2	3	1	#NULL!	0	0	59	2	1	1	#NULL!	0	0	0	#NULL!	#NULL!	0	#NULL!	#NULL!	#NULL!	#NULL!	#NULL!	3	0	#NULL!	3	0.52	0.91	3.2	5.5	#NULL!	#NULL!	#NULL!	0	#NULL!	0	#NULL!	#NULL!	#NULL!	#NULL!	#NULL!	#NULL!	#NULL!	#NULL!	0	0	1	1
2017	2	2	4	#NULL!	0	0	70	2	1	1	#NULL!	1	0	0	#NULL!	#NULL!	0	#NULL!	#NULL!	#NULL!	#NULL!	#NULL!	3	0	#NULL!	4.6	1.04	2.85	1.6	8.9	#NULL!	#NULL!	#NULL!	4	#NULL!	0	#NULL!	#NULL!	#NULL!	#NULL!	#NULL!	#NULL!	#NULL!	#NULL!	0	0	1	1
2014	2	1	4	0	0	0	61	2	1	1	0	0	0	0	0	0	0	0	1	0	0	0	0	0	#NULL!	#NULL!	#NULL!	#NULL!	#NULL!	11.5	#NULL!	0	#NULL!	0	0	0	2	0	0	4	1	0	0	0	0	0	1	0
2014	2	2	1	4	0	0	76	1	0	1	0	0	0	0	0	0	0	0	1	0	0	0	4	0	#NULL!	3.8	1	2.3	1	10.1	#NULL!	0	#NULL!	4	4	5	3	0	0	4	1	0	0	0	0	1	1	0
2016	2	2	1	#NULL!	0	0	52	1	1	0	1	0	0	0	#NULL!	#NULL!	0	#NULL!	#NULL!	#NULL!	#NULL!	#NULL!	3	0	#NULL!	6.7	0.9	5.01	1.7	5.5	#NULL!	#NULL!	#NULL!	3	2	3	#NULL!	0	#NULL!	#NULL!	#NULL!	#NULL!	#NULL!	0	0	1	1	1
2013	2	2	1	10	3	1	84	1	0	0	1	0	1	0	1	0	0	0	0	1	0	0	10	0	#NULL!	2.82	1	1.39	0.95	#NULL!	#NULL!	0	#NULL!	2	4	4	4	1	0	3	1	0	0	1	0	1	1	0
2017	2	2	1	#NULL!	0	0	53	1	1	1	#NULL!	0	0	0	#NULL!	#NULL!	0	#NULL!	#NULL!	#NULL!	#NULL!	#NULL!	4	0	#NULL!	4.8	0.76	2.47	3.4	8.8	#NULL!	#NULL!	#NULL!	1	#NULL!	2	#NULL!	#NULL!	#NULL!	#NULL!	#NULL!	#NULL!	#NULL!	#NULL!	0	0	1	1
2015	2	2	2	#NULL!	0	0	37	1	0	1	1	1	0	0	#NULL!	#NULL!	0	#NULL!	#NULL!	#NULL!	#NULL!	#NULL!	11	1	28	4.7	0.58	3.45	1.5	8.8	#NULL!	#NULL!	#NULL!	#NULL!	3	2	#NULL!	1	#NULL!	#NULL!	#NULL!	#NULL!	#NULL!	0	0	0	1	1
2013	2	3	2	3	0	0	46	1	1	1	1	1	1	1	1	1	1	0	1	0	0	0	3	0	#NULL!	5.16	0.66	3.78	1.61	9.3	#NULL!	0	#NULL!	1	0	0	1	0	0	3	1	0	0	2	0	0	1	0
2017	2	5	1	#NULL!	0	0	42	1	0	0	#NULL!	1	0	0	#NULL!	#NULL!	0	#NULL!	#NULL!	#NULL!	#NULL!	#NULL!	5	0	#NULL!	6.2	0.84	4.68	1.6	5.3	#NULL!	#NULL!	#NULL!	0	#NULL!	0	#NULL!	#NULL!	#NULL!	#NULL!	#NULL!	#NULL!	#NULL!	#NULL!	0	0	1	1
2016	2	5	4	#NULL!	0	0	53	2	1	1	0	0	0	0	#NULL!	#NULL!	0	#NULL!	#NULL!	#NULL!	#NULL!	#NULL!	5	1	75	5	1.18	2.86	2	7.7	#NULL!	#NULL!	#NULL!	0	1	1	#NULL!	0	#NULL!	#NULL!	#NULL!	#NULL!	#NULL!	0	0	0	1	1
2015	2	1	3	#NULL!	0	0	80	2	1	0	0	0	0	0	#NULL!	#NULL!	0	#NULL!	#NULL!	#NULL!	#NULL!	#NULL!	22	0	#NULL!	4.82	0.92	3.56	0.75	5.7	#NULL!	#NULL!	#NULL!	#NULL!	6	6	#NULL!	0	#NULL!	#NULL!	#NULL!	#NULL!	#NULL!	0	1	1	1	1
2016	3	6	#NULL!	#NULL!	0	0	41	1	1	0	0	1	0	0	#NULL!	#NULL!	0	#NULL!	#NULL!	#NULL!	#NULL!	#NULL!	23	0	#NULL!	#NULL!	#NULL!	#NULL!	#NULL!	5.7	#NULL!	#NULL!	#NULL!	#NULL!	3	1	#NULL!	0	#NULL!	#NULL!	#NULL!	#NULL!	#NULL!	0	0	0	2	1
2016	2	2	1	#NULL!	0	0	68	2	1	1	0	0	1	0	#NULL!	#NULL!	0	#NULL!	#NULL!	#NULL!	#NULL!	#NULL!	3	0	#NULL!	2.6	#NULL!	1.15	#NULL!	5.2	#NULL!	#NULL!	#NULL!	#NULL!	1	1	#NULL!	0	#NULL!	#NULL!	#NULL!	#NULL!	#NULL!	1	0	0	1	1
2015	2	3	3	#NULL!	0	0	86	1	1	0	0	1	0	0	#NULL!	#NULL!	1	#NULL!	#NULL!	#NULL!	#NULL!	#NULL!	12	0	#NULL!	3.5	0.55	2.51	1	6.3	#NULL!	#NULL!	#NULL!	#NULL!	5	4	#NULL!	0	#NULL!	#NULL!	#NULL!	#NULL!	#NULL!	0	0	1	1	1
2017	1	6	0	#NULL!	0	0	62	1	1	0	#NULL!	0	0	0	#NULL!	#NULL!	0	#NULL!	#NULL!	#NULL!	#NULL!	#NULL!	0	0	#NULL!	4.6	0.96	2.51	2.5	5.4	#NULL!	#NULL!	#NULL!	0	#NULL!	0	#NULL!	#NULL!	#NULL!	#NULL!	#NULL!	#NULL!	#NULL!	#NULL!	0	0	1	1
2017	1	6	0	#NULL!	0	0	50	2	1	0	#NULL!	0	0	0	#NULL!	#NULL!	0	#NULL!	#NULL!	#NULL!	#NULL!	#NULL!	2	0	#NULL!	4.8	0.95	3.2	1.5	5.4	#NULL!	#NULL!	#NULL!	2	#NULL!	6	#NULL!	#NULL!	#NULL!	#NULL!	#NULL!	#NULL!	#NULL!	#NULL!	1	1	1	1
2017	2	1	4	#NULL!	0	0	48	1	0	0	#NULL!	0	0	0	#NULL!	#NULL!	0	#NULL!	#NULL!	#NULL!	#NULL!	#NULL!	2	0	#NULL!	4	0.77	2.68	1.3	5.5	#NULL!	#NULL!	#NULL!	2	#NULL!	0	#NULL!	#NULL!	#NULL!	#NULL!	#NULL!	#NULL!	#NULL!	#NULL!	0	0	1	1
2015	2	2	1	#NULL!	0	0	68	1	1	1	0	0	0	0	#NULL!	#NULL!	0	#NULL!	#NULL!	#NULL!	#NULL!	#NULL!	2	0	#NULL!	3.5	0.6	1.91	2.2	9.3	#NULL!	#NULL!	#NULL!	#NULL!	1	0	#NULL!	0	#NULL!	#NULL!	#NULL!	#NULL!	#NULL!	0	0	0	1	1
2014	2	1	4	2	1	1	73	1	1	1	0	0	1	0	1	0	0	0	1	0	0	0	2	0	#NULL!	4.53	1	3	1	8.1	#NULL!	0	#NULL!	2	0	4	3	1	0	4	1	0	0	1	0	1	1	0
2013	2	2	1	4	0	0	58	2	1	1	0	1	0	0	0	0	0	0	1	0	0	0	4	0	#NULL!	7.33	1	4.5	6.2	10.1	#NULL!	0	#NULL!	1	0	0	1	0	0	3	1	0	0	0	0	0	1	0
2015	2	1	2	#NULL!	0	0	51	2	1	1	0	1	0	0	#NULL!	#NULL!	0	#NULL!	#NULL!	#NULL!	#NULL!	#NULL!	10	0	#NULL!	#NULL!	#NULL!	#NULL!	#NULL!	8.2	#NULL!	#NULL!	#NULL!	#NULL!	4	#NULL!	#NULL!	0	#NULL!	#NULL!	#NULL!	#NULL!	#NULL!	0	#NULL!	#NULL!	1	1
2017	2	4	2	#NULL!	0	0	70	1	1	1	#NULL!	1	0	0	#NULL!	#NULL!	0	#NULL!	#NULL!	#NULL!	#NULL!	#NULL!	5	0	#NULL!	7.3	1.23	5.07	2.2	13.2	#NULL!	#NULL!	#NULL!	0	#NULL!	0	#NULL!	#NULL!	#NULL!	#NULL!	#NULL!	#NULL!	#NULL!	#NULL!	0	0	1	1
2016	2	1	3	#NULL!	0	0	56	1	1	1	0	1	0	0	#NULL!	#NULL!	0	#NULL!	#NULL!	#NULL!	#NULL!	#NULL!	25	0	#NULL!	#NULL!	#NULL!	#NULL!	#NULL!	#NULL!	#NULL!	#NULL!	#NULL!	#NULL!	6	6	#NULL!	0	#NULL!	#NULL!	#NULL!	#NULL!	#NULL!	0	1	1	1	1
2016	3	6	#NULL!	#NULL!	0	0	51	1	1	1	0	0	0	0	#NULL!	#NULL!	0	#NULL!	#NULL!	#NULL!	#NULL!	#NULL!	10	0	#NULL!	3.7	0.85	2.07	1.7	10.7	#NULL!	#NULL!	#NULL!	#NULL!	5	5	#NULL!	0	#NULL!	#NULL!	#NULL!	#NULL!	#NULL!	0	0	1	2	1
2017	2	1	1	#NULL!	0	0	60	2	1	1	#NULL!	1	0	0	#NULL!	#NULL!	0	#NULL!	#NULL!	#NULL!	#NULL!	#NULL!	0	0	#NULL!	4.3	0.89	2.77	1.4	10.3	#NULL!	#NULL!	#NULL!	0	#NULL!	3	#NULL!	#NULL!	#NULL!	#NULL!	#NULL!	#NULL!	#NULL!	#NULL!	0	1	1	1
2017	2	2	1	#NULL!	0	0	62	2	1	0	#NULL!	1	0	0	#NULL!	#NULL!	0	#NULL!	#NULL!	#NULL!	#NULL!	#NULL!	1	0	#NULL!	6	1.17	4.39	1.1	5.6	#NULL!	#NULL!	#NULL!	#NULL!	#NULL!	4	#NULL!	#NULL!	#NULL!	#NULL!	#NULL!	#NULL!	#NULL!	#NULL!	0	1	1	1
2017	2	4	3	#NULL!	0	0	73	1	1	0	#NULL!	0	0	0	#NULL!	#NULL!	0	#NULL!	#NULL!	#NULL!	#NULL!	#NULL!	10	1	111	#NULL!	#NULL!	#NULL!	#NULL!	#NULL!	#NULL!	#NULL!	#NULL!	1	#NULL!	0	#NULL!	#NULL!	#NULL!	#NULL!	#NULL!	#NULL!	#NULL!	#NULL!	0	0	1	1
2014	2	3	2	7	1	1	59	2	1	1	0	1	1	0	1	0	1	0	1	0	0	0	7	0	#NULL!	6.3	0.9	4.29	2.27	8.9	#NULL!	0	#NULL!	2	0	4	1	1	0	4	1	0	0	1	0	1	1	0
2013	1	5	0	0	0	0	79	1	1	1	2	1	1	1	1	1	0	0	0	1	0	0	13	0	#NULL!	6.82	1.19	4.59	2.31	6.4	#NULL!	0	#NULL!	13	5	5	3	0	0	3	1	0	1	2	0	1	1	0
2016	2	2	1	#NULL!	0	0	65	1	1	1	1	1	0	0	#NULL!	#NULL!	0	#NULL!	#NULL!	#NULL!	#NULL!	#NULL!	2	0	#NULL!	5.6	0.88	4.21	1.2	7.5	#NULL!	#NULL!	#NULL!	#NULL!	1	1	#NULL!	0	#NULL!	#NULL!	#NULL!	#NULL!	#NULL!	0	0	0	1	1
2017	1	6	0	#NULL!	0	0	45	1	1	1	#NULL!	0	0	0	#NULL!	#NULL!	0	#NULL!	#NULL!	#NULL!	#NULL!	#NULL!	1	0	#NULL!	4.8	1.185	3.19	1.1	5.9	#NULL!	#NULL!	#NULL!	0	#NULL!	0	#NULL!	#NULL!	#NULL!	#NULL!	#NULL!	#NULL!	#NULL!	#NULL!	0	0	1	1
2014	2	2	1	7	0	0	58	1	1	1	0	1	0	0	0	0	0	0	1	0	0	0	7	0	#NULL!	#NULL!	#NULL!	#NULL!	#NULL!	10.4	#NULL!	0	#NULL!	7	0	1	1	0	0	4	1	0	0	0	0	0	1	0
2015	1	6	0	#NULL!	0	0	63	1	1	1	0	0	0	0	#NULL!	#NULL!	0	#NULL!	#NULL!	#NULL!	#NULL!	#NULL!	0	0	#NULL!	4.2	0.78	2.48	2.2	8.8	#NULL!	#NULL!	#NULL!	#NULL!	0	0	#NULL!	0	#NULL!	#NULL!	#NULL!	#NULL!	#NULL!	1	0	0	1	1
2016	2	1	2	#NULL!	0	0	53	1	1	1	0	1	0	0	#NULL!	#NULL!	0	#NULL!	#NULL!	#NULL!	#NULL!	#NULL!	12	1	57	7.9	1.21	5.14	3.5	9.7	#NULL!	#NULL!	#NULL!	3	3	2	#NULL!	0	#NULL!	#NULL!	#NULL!	#NULL!	#NULL!	0	0	0	1	1
2017	2	1	1	#NULL!	1	1	54	1	0	1	#NULL!	0	0	0	#NULL!	#NULL!	1	#NULL!	#NULL!	#NULL!	#NULL!	#NULL!	3	0	#NULL!	4.1	1.02	2.33	1.8	9.8	#NULL!	#NULL!	#NULL!	11	#NULL!	3	#NULL!	#NULL!	#NULL!	#NULL!	#NULL!	#NULL!	#NULL!	#NULL!	0	1	1	1
2014	1	1	0	0	0	0	42	1	0	0	1	0	0	0	0	0	0	0	0	1	0	0	3	0	#NULL!	4.48	1.11	2.88	1	5.7	#NULL!	0	#NULL!	3	0	0	1	0	0	4	1	0	1	0	0	0	1	0
2014	1	2	0	0	1	1	73	2	1	1	0	1	0	0	0	0	0	0	0	1	0	0	0	0	#NULL!	4.21	2	1.7	1	7.9	#NULL!	0	#NULL!	0	1	1	3	1	0	4	1	0	1	0	0	0	1	0
2014	2	2	1	2	0	0	73	1	1	1	0	0	0	0	0	0	0	0	1	0	0	0	2	0	#NULL!	5	1.1	2.7	2.7	8.8	#NULL!	0	#NULL!	0	2	0	3	0	0	4	1	0	0	0	0	0	1	0
2014	2	3	1	1	0	0	71	2	1	0	0	1	1	0	1	0	1	0	0	0	0	0	1	0	#NULL!	6.73	1.17	5	1	6.3	1	0	#NULL!	2	0	1	3	0	0	4	1	0	0	1	0	0	1	0
2014	2	2	1	9	0	0	70	1	1	1	0	0	0	0	0	0	0	0	1	0	0	#NULL!	9	0	#NULL!	5.76	1.53	3.84	0.87	9.2	#NULL!	0	#NULL!	0	0	4	2	0	0	4	1	0	0	0	0	1	1	0
2017	2	2	2	#NULL!	0	0	73	2	1	0	#NULL!	1	0	0	#NULL!	#NULL!	0	#NULL!	#NULL!	#NULL!	#NULL!	#NULL!	7	0	#NULL!	5	1.21	3.54	0.6	6	#NULL!	#NULL!	#NULL!	9	#NULL!	3	#NULL!	#NULL!	#NULL!	#NULL!	#NULL!	#NULL!	#NULL!	#NULL!	0	1	1	1
2015	2	1	2	#NULL!	0	0	46	1	0	0	1	0	0	0	#NULL!	#NULL!	0	#NULL!	#NULL!	#NULL!	#NULL!	#NULL!	5	1	54	5.6	0.77	3.96	1.9	5	#NULL!	#NULL!	#NULL!	2	1	0	#NULL!	0	#NULL!	#NULL!	#NULL!	#NULL!	#NULL!	0	0	0	1	1
2013	3	6	#NULL!	2	0	0	70	2	0	0	1	0	1	0	1	0	0	0	0	0	1	0	2	0	#NULL!	5.34	1.13	3.88	0.73	5.3	12	0	#NULL!	2	0	0	2	0	0	3	1	1	0	1	0	0	2	0
2016	2	3	2	#NULL!	1	1	71	1	0	0	0	1	0	0	#NULL!	#NULL!	1	#NULL!	#NULL!	#NULL!	#NULL!	#NULL!	9	0	#NULL!	5.1	0.91	3.84	0.8	5.1	#NULL!	#NULL!	#NULL!	#NULL!	5	4	#NULL!	1	#NULL!	#NULL!	#NULL!	#NULL!	#NULL!	0	0	1	1	1
2013	2	2	1	8	0	0	64	2	1	1	0	1	0	0	0	0	0	0	0	1	0	0	8	0	#NULL!	8.35	1.9	5.1	1.71	9.1	#NULL!	0	#NULL!	8	0	4	2	1	1	2	1	0	0	0	0	1	1	0
2015	2	2	4	#NULL!	1	1	64	2	1	1	0	1	0	0	#NULL!	#NULL!	0	#NULL!	#NULL!	#NULL!	#NULL!	#NULL!	8	0	#NULL!	4.96	1.03	3.07	1.84	7.1	#NULL!	#NULL!	#NULL!	#NULL!	3	#NULL!	#NULL!	0	#NULL!	#NULL!	#NULL!	#NULL!	#NULL!	0	#NULL!	#NULL!	1	1
2014	2	3	1	3	0	0	82	1	1	0	0	0	1	1	1	1	1	0	1	0	0	0	3	0	#NULL!	4.76	1.15	3.02	1.3	5.5	#NULL!	0	#NULL!	3	0	1	4	0	0	4	1	0	0	2	0	0	1	0
2016	2	5	4	#NULL!	0	0	75	1	1	1	2	1	1	0	#NULL!	#NULL!	0	#NULL!	#NULL!	#NULL!	#NULL!	#NULL!	1	0	#NULL!	7.4	0.94	4.52	4.4	9.3	#NULL!	#NULL!	#NULL!	2	2	3	#NULL!	0	#NULL!	#NULL!	#NULL!	#NULL!	#NULL!	1	0	1	1	1
2013	1	5	0	0	0	0	75	1	1	1	0	0	1	0	1	0	0	0	0	1	0	0	10	0	#NULL!	3.98	1.21	2.3	1.05	5.8	#NULL!	0	#NULL!	10	3	3	3	0	1	3	1	0	1	1	0	1	1	0
2014	2	1	1	4	1	1	90	1	1	1	0	0	1	1	1	1	0	0	1	0	0	0	4	0	#NULL!	#NULL!	#NULL!	#NULL!	#NULL!	4.8	#NULL!	1	2	1	4	4	4	1	0	4	1	0	0	2	0	1	1	0
2016	2	1	2	#NULL!	0	0	68	1	1	1	1	0	0	0	#NULL!	#NULL!	0	#NULL!	#NULL!	#NULL!	#NULL!	#NULL!	2	0	#NULL!	4.6	1.05	2.97	1.2	8	#NULL!	#NULL!	#NULL!	#NULL!	1	1	#NULL!	0	#NULL!	#NULL!	#NULL!	#NULL!	#NULL!	0	0	0	1	1
2014	2	2	1	3	0	0	81	2	1	1	0	0	0	0	0	0	0	0	0	1	0	0	3	0	#NULL!	5.3	1.9	2.96	0.97	7.3	#NULL!	0	#NULL!	3	0	1	4	0	1	4	1	0	0	0	0	0	1	0
2014	2	2	1	3	0	0	82	2	1	1	0	1	0	0	0	0	0	0	0	1	0	0	3	0	#NULL!	3.8	1.84	1.58	0.88	8	#NULL!	0	#NULL!	1	3	3	4	0	0	4	1	0	0	0	0	1	1	0
2016	2	3	3	#NULL!	0	0	89	1	1	1	2	0	0	1	#NULL!	#NULL!	1	#NULL!	#NULL!	#NULL!	#NULL!	#NULL!	13	1	122	3.9	1.01	2.48	0.9	6.6	#NULL!	#NULL!	#NULL!	15	5	6	#NULL!	0	#NULL!	#NULL!	#NULL!	#NULL!	#NULL!	2	1	1	1	1
2013	4	6	#NULL!	3	0	0	31	1	0	0	1	0	0	0	0	0	0	0	0	0	0	1	3	0	#NULL!	5.76	#NULL!	#NULL!	#NULL!	#NULL!	#NULL!	0	#NULL!	3	0	0	1	0	0	3	1	0	0	0	0	0	2	0
2014	2	2	1	5	1	1	82	1	1	1	0	0	1	0	1	0	0	0	1	0	0	0	5	0	#NULL!	3.15	1.4	1.46	0.65	5.7	#NULL!	0	#NULL!	1	1	1	4	1	0	4	1	0	0	1	0	0	1	0
2014	2	4	1	5	0	0	83	1	1	1	0	0	1	0	1	0	0	0	1	0	0	0	5	0	#NULL!	3.15	1.4	1.46	0.65	5.7	#NULL!	0	#NULL!	1	1	1	4	0	0	4	1	0	0	1	0	0	1	0
2015	3	6	#NULL!	#NULL!	0	0	72	1	1	1	0	0	0	0	#NULL!	#NULL!	0	#NULL!	#NULL!	#NULL!	#NULL!	#NULL!	5	0	#NULL!	5.73	0.85	3.09	3.98	10.7	#NULL!	#NULL!	#NULL!	#NULL!	3	2	#NULL!	0	#NULL!	#NULL!	#NULL!	#NULL!	#NULL!	0	0	0	2	1
2015	2	3	2	#NULL!	0	0	46	1	1	1	1	1	0	0	#NULL!	#NULL!	1	#NULL!	#NULL!	#NULL!	#NULL!	#NULL!	5	0	#NULL!	#NULL!	#NULL!	#NULL!	#NULL!	13.6	#NULL!	#NULL!	#NULL!	#NULL!	3	#NULL!	#NULL!	0	#NULL!	#NULL!	#NULL!	#NULL!	#NULL!	0	#NULL!	#NULL!	1	1
2017	2	5	1	#NULL!	0	0	90	2	1	1	#NULL!	0	0	0	#NULL!	#NULL!	0	#NULL!	#NULL!	#NULL!	#NULL!	#NULL!	12	0	#NULL!	5.2	1.25	3.49	1.1	7.2	#NULL!	#NULL!	#NULL!	0	#NULL!	0	#NULL!	#NULL!	#NULL!	#NULL!	#NULL!	#NULL!	#NULL!	#NULL!	0	0	1	1
2016	3	6	#NULL!	#NULL!	0	0	57	1	1	1	0	0	0	0	#NULL!	#NULL!	0	#NULL!	#NULL!	#NULL!	#NULL!	#NULL!	7	0	#NULL!	4.5	1.92	2.08	1.1	5.7	#NULL!	#NULL!	#NULL!	#NULL!	1	0	#NULL!	0	#NULL!	#NULL!	#NULL!	#NULL!	#NULL!	0	0	0	2	1
2016	2	3	2	#NULL!	0	0	96	1	0	0	0	0	0	0	#NULL!	#NULL!	1	#NULL!	#NULL!	#NULL!	#NULL!	#NULL!	10	0	#NULL!	#NULL!	#NULL!	#NULL!	#NULL!	5.8	#NULL!	#NULL!	#NULL!	#NULL!	6	6	#NULL!	0	#NULL!	#NULL!	#NULL!	#NULL!	#NULL!	0	1	1	1	1
2015	2	1	4	#NULL!	0	0	82	2	1	1	0	0	1	0	#NULL!	#NULL!	0	#NULL!	#NULL!	#NULL!	#NULL!	#NULL!	18	0	#NULL!	2.57	1.35	0.82	0.88	5.7	#NULL!	#NULL!	#NULL!	#NULL!	6	6	#NULL!	1	#NULL!	#NULL!	#NULL!	#NULL!	#NULL!	1	1	1	1	1
2013	2	4	1	9	0	0	45	1	1	1	1	1	0	0	0	0	0	0	1	0	0	0	9	0	#NULL!	7.39	0.74	5.13	3.38	8.1	#NULL!	0	#NULL!	2	0	1	1	0	1	3	1	0	0	0	0	0	1	0
2014	2	3	#NULL!	13	2	1	74	1	1	1	0	0	1	1	1	1	0	0	1	0	1	0	13	0	#NULL!	4.51	1.43	2.78	0.67	6	5	0	#NULL!	13	5	5	3	1	1	4	1	0	0	2	0	1	1	0
2016	2	2	2	#NULL!	0	0	65	2	1	0	0	0	0	0	#NULL!	#NULL!	0	#NULL!	#NULL!	#NULL!	#NULL!	#NULL!	2	0	#NULL!	4.4	0.87	2.95	1.4	6.4	#NULL!	#NULL!	#NULL!	#NULL!	3	3	#NULL!	0	#NULL!	#NULL!	#NULL!	#NULL!	#NULL!	0	0	1	1	1
2013	3	6	#NULL!	14	0	0	60	1	1	1	0	0	0	0	0	0	0	0	0	0	1	0	14	0	#NULL!	5.86	#NULL!	#NULL!	#NULL!	12.4	#NULL!	1	2	14	4	6	1	0	0	3	1	1	0	0	1	1	2	0
2016	2	5	4	#NULL!	0	0	54	1	1	1	0	1	0	0	#NULL!	#NULL!	0	#NULL!	#NULL!	#NULL!	#NULL!	#NULL!	2	0	#NULL!	4.8	0.85	3.43	1.1	9.3	#NULL!	#NULL!	#NULL!	#NULL!	4	0	#NULL!	0	#NULL!	#NULL!	#NULL!	#NULL!	#NULL!	0	0	0	1	1
2016	2	1	2	#NULL!	0	0	58	1	1	1	0	1	0	0	#NULL!	#NULL!	0	#NULL!	#NULL!	#NULL!	#NULL!	#NULL!	5	1	53	5.1	0.92	3.13	2.4	6.2	#NULL!	#NULL!	#NULL!	2	2	2	#NULL!	0	#NULL!	#NULL!	#NULL!	#NULL!	#NULL!	0	0	0	1	1
2016	2	1	2	#NULL!	0	0	79	2	1	1	0	0	0	0	#NULL!	#NULL!	0	#NULL!	#NULL!	#NULL!	#NULL!	#NULL!	12	1	30	3.7	1.07	1.99	1.5	7.4	#NULL!	#NULL!	#NULL!	5	3	3	#NULL!	0	#NULL!	#NULL!	#NULL!	#NULL!	#NULL!	0	0	1	1	1
2015	2	2	1	#NULL!	0	0	50	2	0	0	0	1	0	0	#NULL!	#NULL!	0	#NULL!	#NULL!	#NULL!	#NULL!	#NULL!	2	0	#NULL!	7.1	1.52	4.94	1.42	5.3	#NULL!	#NULL!	#NULL!	#NULL!	0	0	#NULL!	0	#NULL!	#NULL!	#NULL!	#NULL!	#NULL!	0	0	0	1	1
2016	3	6	#NULL!	#NULL!	0	0	89	1	1	0	0	0	0	0	#NULL!	#NULL!	1	#NULL!	#NULL!	#NULL!	#NULL!	#NULL!	8	0	#NULL!	5.8	1.28	4.12	0.9	6	#NULL!	#NULL!	#NULL!	#NULL!	2	#NULL!	#NULL!	0	#NULL!	#NULL!	#NULL!	#NULL!	#NULL!	0	#NULL!	#NULL!	2	1
2015	2	2	1	#NULL!	0	0	81	1	1	0	0	1	0	0	#NULL!	#NULL!	0	#NULL!	#NULL!	#NULL!	#NULL!	#NULL!	3	0	#NULL!	4.1	0.61	3.04	1	5.7	#NULL!	#NULL!	#NULL!	#NULL!	3	#NULL!	#NULL!	0	#NULL!	#NULL!	#NULL!	#NULL!	#NULL!	0	#NULL!	#NULL!	1	1
2017	1	6	0	#NULL!	0	0	59	1	0	0	#NULL!	1	0	0	#NULL!	#NULL!	0	#NULL!	#NULL!	#NULL!	#NULL!	#NULL!	0	0	#NULL!	6.7	1.17	4.71	1.8	4.7	#NULL!	#NULL!	#NULL!	0	#NULL!	0	#NULL!	#NULL!	#NULL!	#NULL!	#NULL!	#NULL!	#NULL!	#NULL!	0	0	1	1
2017	1	6	0	#NULL!	0	0	59	1	0	0	#NULL!	0	0	0	#NULL!	#NULL!	0	#NULL!	#NULL!	#NULL!	#NULL!	#NULL!	0	0	#NULL!	#NULL!	#NULL!	#NULL!	#NULL!	#NULL!	#NULL!	#NULL!	#NULL!	3	#NULL!	3	#NULL!	#NULL!	#NULL!	#NULL!	#NULL!	#NULL!	#NULL!	#NULL!	0	1	1	1
2016	2	2	4	#NULL!	0	0	57	1	1	1	0	1	0	0	#NULL!	#NULL!	0	#NULL!	#NULL!	#NULL!	#NULL!	#NULL!	2	0	#NULL!	5.1	1.17	3.45	1.17	7.1	#NULL!	#NULL!	#NULL!	#NULL!	1	1	#NULL!	0	#NULL!	#NULL!	#NULL!	#NULL!	#NULL!	0	0	0	1	1
2015	2	2	1	#NULL!	0	0	50	1	1	0	0	1	0	0	#NULL!	#NULL!	0	#NULL!	#NULL!	#NULL!	#NULL!	#NULL!	2	0	#NULL!	5.77	1.22	4.04	1.15	5.5	#NULL!	#NULL!	#NULL!	#NULL!	1	0	#NULL!	0	#NULL!	#NULL!	#NULL!	#NULL!	#NULL!	0	0	0	1	1
2014	2	2	1	4	0	0	52	1	1	1	1	1	0	0	0	0	0	0	1	0	0	0	4	0	#NULL!	7.27	1.11	5.45	1.57	8.2	#NULL!	0	#NULL!	4	0	3	1	0	1	4	1	0	0	0	0	1	1	0
2016	2	1	1	#NULL!	0	0	70	1	1	1	0	1	1	0	#NULL!	#NULL!	0	#NULL!	#NULL!	#NULL!	#NULL!	#NULL!	5	0	#NULL!	3.8	0.83	2.07	2	9	#NULL!	#NULL!	#NULL!	4	2	0	#NULL!	0	#NULL!	#NULL!	#NULL!	#NULL!	#NULL!	1	0	0	1	1
2013	2	2	1	7	0	0	59	1	1	1	0	0	0	0	0	0	0	0	1	0	0	0	7	0	#NULL!	6.95	1.28	5.15	1.15	7.1	#NULL!	0	#NULL!	7	0	3	1	0	0	3	1	0	0	0	0	1	1	0
2015	1	6	0	#NULL!	0	0	35	1	0	0	1	1	0	0	#NULL!	#NULL!	0	#NULL!	#NULL!	#NULL!	#NULL!	#NULL!	2	0	#NULL!	10.7	2.8	5.15	1	4.7	#NULL!	#NULL!	#NULL!	#NULL!	0	0	#NULL!	0	#NULL!	#NULL!	#NULL!	#NULL!	#NULL!	0	0	0	1	1
2013	2	3	1	8	1	1	58	1	1	0	1	0	1	0	1	0	1	0	0	1	0	0	8	0	#NULL!	4.3	0.9	2.39	1.73	6	#NULL!	0	#NULL!	8	1	2	1	1	0	3	1	0	0	1	0	0	1	0
2013	2	2	1	5	0	0	42	1	1	0	1	0	0	0	0	0	0	0	1	0	0	0	5	0	#NULL!	5.73	1.62	3.57	1.21	#NULL!	#NULL!	0	#NULL!	1	0	0	1	0	0	3	1	0	0	0	0	0	1	0
2016	#NULL!	4	#NULL!	#NULL!	0	0	48	1	0	0	0	1	0	0	#NULL!	#NULL!	0	#NULL!	#NULL!	#NULL!	#NULL!	#NULL!	0	0	#NULL!	4.7	1	2.97	1.6	5.2	#NULL!	#NULL!	#NULL!	#NULL!	2	0	#NULL!	0	#NULL!	#NULL!	#NULL!	#NULL!	#NULL!	0	0	0	#NULL!	1
2016	2	2	2	#NULL!	0	0	81	1	1	1	0	1	0	0	#NULL!	#NULL!	0	#NULL!	#NULL!	#NULL!	#NULL!	#NULL!	10	0	#NULL!	3.3	10.21	1.49	1.3	6.9	#NULL!	#NULL!	#NULL!	#NULL!	4	#NULL!	#NULL!	0	#NULL!	#NULL!	#NULL!	#NULL!	#NULL!	0	#NULL!	#NULL!	1	1
2014	2	1	1	2	1	1	78	1	1	1	1	0	1	1	1	1	0	0	1	0	0	0	2	0	#NULL!	4.45	1.92	2	1	10	#NULL!	0	#NULL!	2	0	1	3	1	0	4	1	0	0	2	0	0	1	0
2017	2	2	1	#NULL!	0	0	81	2	1	1	#NULL!	1	0	0	#NULL!	#NULL!	0	#NULL!	#NULL!	#NULL!	#NULL!	#NULL!	2	0	#NULL!	6	1.57	3.98	1.1	10	#NULL!	#NULL!	#NULL!	3	#NULL!	3	#NULL!	#NULL!	#NULL!	#NULL!	#NULL!	#NULL!	#NULL!	#NULL!	0	1	1	1
2016	3	6	#NULL!	#NULL!	0	0	49	1	0	0	1	0	0	0	#NULL!	#NULL!	0	#NULL!	#NULL!	#NULL!	#NULL!	#NULL!	20	0	#NULL!	#NULL!	#NULL!	#NULL!	#NULL!	6.2	#NULL!	#NULL!	#NULL!	#NULL!	5	5	#NULL!	0	#NULL!	#NULL!	#NULL!	#NULL!	#NULL!	0	0	1	2	1
2015	3	6	#NULL!	#NULL!	0	0	54	1	1	0	0	0	0	0	#NULL!	#NULL!	0	#NULL!	#NULL!	#NULL!	#NULL!	#NULL!	25	0	#NULL!	#NULL!	#NULL!	#NULL!	#NULL!	4.5	#NULL!	#NULL!	#NULL!	#NULL!	6	6	#NULL!	0	#NULL!	#NULL!	#NULL!	#NULL!	#NULL!	0	1	1	2	1
2014	2	1	4	9	2	1	57	1	1	1	0	1	1	0	1	0	0	0	1	0	0	0	9	0	#NULL!	6.2	1.1	4.59	1.1	8.7	#NULL!	0	#NULL!	9	0	5	1	1	0	4	1	0	0	1	0	1	1	0
2017	2	1	2	#NULL!	0	0	79	2	1	0	#NULL!	1	0	0	#NULL!	#NULL!	0	#NULL!	#NULL!	#NULL!	#NULL!	#NULL!	3	0	#NULL!	6.32	1.82	3.65	1.88	5.9	#NULL!	#NULL!	#NULL!	2	#NULL!	5	#NULL!	#NULL!	#NULL!	#NULL!	#NULL!	#NULL!	#NULL!	#NULL!	0	1	1	1
2014	1	1	0	0	0	0	40	1	1	0	0	0	0	0	0	0	0	0	0	1	0	0	0	0	#NULL!	4.8	0.8	2.9	2.1	4.4	#NULL!	0	#NULL!	#NULL!	0	#NULL!	1	0	0	4	1	0	1	0	#NULL!	#NULL!	1	0
2015	1	6	0	#NULL!	0	0	40	1	1	0	0	0	0	0	#NULL!	#NULL!	0	#NULL!	#NULL!	#NULL!	#NULL!	#NULL!	0	0	#NULL!	4.8	0.87	2.97	2.1	4.4	#NULL!	#NULL!	#NULL!	#NULL!	0	0	#NULL!	0	#NULL!	#NULL!	#NULL!	#NULL!	#NULL!	0	0	0	1	1
2014	2	1	2	14	0	0	58	1	1	1	0	0	1	1	1	1	0	0	1	0	0	0	14	1	#NULL!	3.71	0.82	2.44	1	8.5	#NULL!	0	#NULL!	5	0	0	1	0	0	4	1	0	0	2	0	0	1	0
2016	1	6	0	#NULL!	0	0	54	1	1	0	0	0	0	0	#NULL!	#NULL!	0	#NULL!	#NULL!	#NULL!	#NULL!	#NULL!	0	0	#NULL!	4.9	1.46	2.96	1	6	#NULL!	#NULL!	#NULL!	#NULL!	0	0	#NULL!	0	#NULL!	#NULL!	#NULL!	#NULL!	#NULL!	0	0	0	1	1
2014	2	2	1	9	0	0	67	1	1	1	0	1	0	0	#NULL!	#NULL!	#NULL!	0	1	0	0	0	9	1	43	4.34	0.82	2.97	1.22	7.1	#NULL!	#NULL!	#NULL!	5	0	#NULL!	2	0	0	4	1	0	0	0	#NULL!	#NULL!	1	0
2015	3	6	#NULL!	#NULL!	0	0	23	1	0	0	0	1	0	0	#NULL!	#NULL!	0	#NULL!	#NULL!	#NULL!	#NULL!	#NULL!	24	0	#NULL!	#NULL!	#NULL!	#NULL!	#NULL!	#NULL!	#NULL!	#NULL!	#NULL!	#NULL!	6	6	#NULL!	0	#NULL!	#NULL!	#NULL!	#NULL!	#NULL!	0	1	1	2	1
2014	2	2	1	5	0	0	82	1	1	1	0	1	1	1	1	1	0	0	1	0	0	0	5	0	#NULL!	5.68	0.93	4	1.49	9.7	#NULL!	0	#NULL!	0	0	0	4	0	0	4	1	0	0	2	0	0	1	0
2015	2	5	4	#NULL!	0	0	81	1	1	1	0	1	0	0	#NULL!	#NULL!	0	#NULL!	#NULL!	#NULL!	#NULL!	#NULL!	5	0	#NULL!	5.68	0.93	4.08	1.49	9.7	#NULL!	#NULL!	#NULL!	#NULL!	0	0	#NULL!	0	#NULL!	#NULL!	#NULL!	#NULL!	#NULL!	1	0	0	1	1
2014	2	2	1	6	0	0	81	1	0	0	0	0	0	0	0	0	0	0	1	0	0	0	6	0	#NULL!	4.7	0.6	3.1	2	5.6	#NULL!	0	#NULL!	#NULL!	5	5	4	0	0	4	1	0	0	0	0	1	1	0
2017	2	6	1	#NULL!	0	0	26	1	0	0	#NULL!	0	0	0	#NULL!	#NULL!	0	#NULL!	#NULL!	#NULL!	#NULL!	#NULL!	2	0	#NULL!	3.6	0.63	2.34	1.4	5.7	#NULL!	#NULL!	#NULL!	1	#NULL!	0	#NULL!	#NULL!	#NULL!	#NULL!	#NULL!	#NULL!	#NULL!	#NULL!	0	0	1	1
2015	1	6	0	#NULL!	0	0	65	1	1	1	0	0	1	0	#NULL!	#NULL!	0	#NULL!	#NULL!	#NULL!	#NULL!	#NULL!	5	0	#NULL!	#NULL!	#NULL!	#NULL!	#NULL!	9.6	#NULL!	#NULL!	#NULL!	#NULL!	0	0	#NULL!	0	#NULL!	#NULL!	#NULL!	#NULL!	#NULL!	1	0	0	1	1
2014	1	2	1	1	0	0	61	1	1	1	1	0	1	0	1	0	0	0	0	1	0	0	1	0	#NULL!	4.97	1.37	3.38	0.5	6.4	#NULL!	0	#NULL!	1	0	1	2	0	1	4	1	0	1	1	0	0	1	0
2014	1	2	0	0	0	0	61	1	1	1	1	1	1	1	1	1	0	0	0	1	0	0	0	0	#NULL!	4.97	1.37	3.38	0.5	6.4	#NULL!	#NULL!	#NULL!	0	0	0	2	0	0	4	1	0	1	2	0	0	1	0
2014	1	3	0	0	0	0	62	1	1	1	1	1	1	1	1	1	0	0	0	1	0	0	0	0	#NULL!	4.97	1.37	3.38	0.5	6.4	11	0	#NULL!	0	2	0	2	0	0	4	1	0	1	2	0	0	1	0
2014	3	6	#NULL!	14	0	0	49	1	1	1	0	0	0	0	0	0	0	0	0	0	1	0	14	0	#NULL!	4.5	0.7	3.3	0.8	#NULL!	#NULL!	0	#NULL!	#NULL!	5	5	1	0	0	4	1	1	0	0	0	1	2	0
2015	3	6	#NULL!	#NULL!	1	1	49	1	1	1	1	0	0	0	#NULL!	#NULL!	0	#NULL!	#NULL!	#NULL!	#NULL!	#NULL!	14	0	#NULL!	4.5	0.76	3.39	0.8	8.2	#NULL!	#NULL!	#NULL!	#NULL!	5	5	#NULL!	0	#NULL!	#NULL!	#NULL!	#NULL!	#NULL!	0	0	1	2	1
2015	3	6	#NULL!	#NULL!	0	0	31	1	0	0	0	0	0	0	#NULL!	#NULL!	0	#NULL!	#NULL!	#NULL!	#NULL!	#NULL!	20	0	#NULL!	#NULL!	#NULL!	#NULL!	#NULL!	#NULL!	#NULL!	#NULL!	#NULL!	#NULL!	6	6	#NULL!	0	#NULL!	#NULL!	#NULL!	#NULL!	#NULL!	0	1	1	2	1
2015	2	1	2	#NULL!	0	0	80	1	1	0	0	1	1	0	#NULL!	#NULL!	0	#NULL!	#NULL!	#NULL!	#NULL!	#NULL!	7	0	#NULL!	4.34	0.32	3.18	1.87	5.5	#NULL!	#NULL!	#NULL!	#NULL!	5	6	#NULL!	0	#NULL!	#NULL!	#NULL!	#NULL!	#NULL!	1	1	1	1	1
2016	2	1	2	#NULL!	0	0	65	2	1	1	0	0	0	0	#NULL!	#NULL!	0	#NULL!	#NULL!	#NULL!	#NULL!	#NULL!	4	0	#NULL!	7.8	0.88	5.96	2.1	9.8	#NULL!	#NULL!	#NULL!	#NULL!	4	4	#NULL!	0	#NULL!	#NULL!	#NULL!	#NULL!	#NULL!	0	0	1	1	1
2016	2	3	2	#NULL!	0	0	60	2	1	1	0	0	1	0	#NULL!	#NULL!	1	#NULL!	#NULL!	#NULL!	#NULL!	#NULL!	10	1	60	5.2	0.97	3.37	1.9	7.3	#NULL!	#NULL!	#NULL!	12	4	5	#NULL!	0	#NULL!	#NULL!	#NULL!	#NULL!	#NULL!	1	0	1	1	1
2015	2	4	2	#NULL!	0	0	73	1	1	1	0	0	0	0	#NULL!	#NULL!	0	#NULL!	#NULL!	#NULL!	#NULL!	#NULL!	4	0	#NULL!	4.59	1.43	2.71	1	13.8	#NULL!	#NULL!	#NULL!	#NULL!	5	#NULL!	#NULL!	0	#NULL!	#NULL!	#NULL!	#NULL!	#NULL!	0	#NULL!	#NULL!	1	1
2017	2	3	4	#NULL!	0	0	44	1	0	0	#NULL!	0	0	0	#NULL!	#NULL!	0	#NULL!	#NULL!	#NULL!	#NULL!	#NULL!	2	0	#NULL!	5.6	0.72	4.02	2	5.4	#NULL!	#NULL!	#NULL!	1	#NULL!	3	#NULL!	#NULL!	#NULL!	#NULL!	#NULL!	#NULL!	#NULL!	#NULL!	0	1	1	1
2014	2	2	1	7	1	1	79	1	1	1	0	0	1	0	1	0	0	0	1	0	0	0	7	0	#NULL!	4.16	0.95	2.93	0.63	8.9	#NULL!	0	#NULL!	3	0	5	3	1	1	4	1	0	0	1	0	1	1	0
2014	2	2	1	12	1	1	76	1	1	1	0	1	1	0	1	0	0	0	1	0	0	0	12	0	#NULL!	6	0.63	4.18	2.64	7.6	#NULL!	0	#NULL!	12	0	1	3	1	0	4	1	0	0	1	0	0	1	0
2014	2	2	1	5	0	0	46	1	1	1	1	0	0	0	0	0	0	0	1	0	0	0	5	0	#NULL!	4.49	0.72	2.6	2.61	8.3	#NULL!	0	#NULL!	5	0	4	1	0	0	4	1	0	0	0	0	1	1	0
2014	1	2	0	2	1	1	31	1	1	1	1	1	1	0	1	0	0	0	1	0	0	0	2	0	#NULL!	6.65	1.21	4.89	1.23	11.8	#NULL!	0	#NULL!	2	0	5	1	1	1	4	1	0	1	1	0	1	1	0
2017	2	2	1	#NULL!	0	0	72	1	1	1	#NULL!	1	0	0	#NULL!	#NULL!	0	#NULL!	#NULL!	#NULL!	#NULL!	#NULL!	4	0	#NULL!	5.4	1.32	3.72	0.8	6.2	#NULL!	#NULL!	#NULL!	8	#NULL!	0	#NULL!	#NULL!	#NULL!	#NULL!	#NULL!	#NULL!	#NULL!	#NULL!	0	0	1	1
2016	2	1	4	#NULL!	0	0	72	1	1	1	1	1	0	0	#NULL!	#NULL!	0	#NULL!	#NULL!	#NULL!	#NULL!	#NULL!	15	0	#NULL!	3.6	1.2	1.97	1.1	7.4	#NULL!	#NULL!	#NULL!	#NULL!	5	5	#NULL!	0	#NULL!	#NULL!	#NULL!	#NULL!	#NULL!	0	0	1	1	1
2016	2	5	1	#NULL!	0	0	81	1	1	0	0	0	0	0	#NULL!	#NULL!	0	#NULL!	#NULL!	#NULL!	#NULL!	#NULL!	5	0	#NULL!	4.2	0.93	2.83	1	5.3	#NULL!	#NULL!	#NULL!	5	5	6	#NULL!	0	#NULL!	#NULL!	#NULL!	#NULL!	#NULL!	0	1	1	1	1
2013	2	2	#NULL!	7	1	1	75	1	1	1	1	0	1	0	1	0	0	0	1	0	0	0	7	0	#NULL!	4.6	1	3	1.22	4.9	#NULL!	0	#NULL!	7	5	5	3	1	1	3	1	0	0	1	0	1	1	0
2016	1	6	0	#NULL!	1	1	76	1	1	0	0	0	1	0	#NULL!	#NULL!	0	#NULL!	#NULL!	#NULL!	#NULL!	#NULL!	6	0	#NULL!	#NULL!	#NULL!	#NULL!	#NULL!	#NULL!	#NULL!	#NULL!	#NULL!	#NULL!	3	#NULL!	#NULL!	1	#NULL!	#NULL!	#NULL!	#NULL!	#NULL!	1	#NULL!	#NULL!	1	1
2016	2	5	4	#NULL!	0	0	80	1	1	0	0	0	0	0	#NULL!	#NULL!	0	#NULL!	#NULL!	#NULL!	#NULL!	#NULL!	0	0	#NULL!	4.9	1.16	3.24	1	5.7	#NULL!	#NULL!	#NULL!	#NULL!	0	0	#NULL!	0	#NULL!	#NULL!	#NULL!	#NULL!	#NULL!	0	0	0	1	1
2014	2	2	1	2	0	0	56	1	1	1	1	0	1	0	1	0	0	0	1	0	0	0	2	0	#NULL!	4.55	0.89	2.7	2.1	8.3	#NULL!	0	#NULL!	0	0	0	1	0	1	4	1	0	0	1	0	0	1	0
2016	2	4	2	#NULL!	1	1	58	1	1	1	0	1	0	0	#NULL!	#NULL!	0	#NULL!	#NULL!	#NULL!	#NULL!	#NULL!	2	0	#NULL!	5.3	0.86	3.21	2.7	6.8	#NULL!	#NULL!	#NULL!	#NULL!	1	1	#NULL!	1	#NULL!	#NULL!	#NULL!	#NULL!	#NULL!	0	0	0	1	1
2016	2	1	2	#NULL!	0	0	64	1	1	1	0	0	0	0	#NULL!	#NULL!	0	#NULL!	#NULL!	#NULL!	#NULL!	#NULL!	13	0	#NULL!	7	0.78	5.16	2.5	11	#NULL!	#NULL!	#NULL!	#NULL!	4	4	#NULL!	0	#NULL!	#NULL!	#NULL!	#NULL!	#NULL!	0	0	1	1	1
2015	2	2	1	#NULL!	0	0	79	1	1	1	0	1	1	0	#NULL!	#NULL!	0	#NULL!	#NULL!	#NULL!	#NULL!	#NULL!	2	0	#NULL!	5.2	0.84	2.43	4.2	8.7	#NULL!	#NULL!	#NULL!	#NULL!	1	0	#NULL!	0	#NULL!	#NULL!	#NULL!	#NULL!	#NULL!	1	0	0	1	1
2013	3	6	#NULL!	12	0	0	62	1	1	0	1	1	1	1	1	1	0	0	0	0	1	0	12	0	#NULL!	6.7	1	4.93	1.57	7.2	#NULL!	0	#NULL!	10	0	4	2	0	1	3	1	1	0	2	0	1	2	0
2015	2	3	1	#NULL!	0	0	80	1	1	0	1	1	0	0	#NULL!	#NULL!	1	#NULL!	#NULL!	#NULL!	#NULL!	#NULL!	1	0	#NULL!	5	0.83	3.73	1	#NULL!	#NULL!	#NULL!	#NULL!	#NULL!	2	#NULL!	#NULL!	0	#NULL!	#NULL!	#NULL!	#NULL!	#NULL!	0	#NULL!	#NULL!	1	1
2016	2	2	1	#NULL!	0	0	95	2	1	0	0	0	1	0	#NULL!	#NULL!	0	#NULL!	#NULL!	#NULL!	#NULL!	#NULL!	2	0	#NULL!	5.7	1.02	4.04	1.4	5.4	#NULL!	#NULL!	#NULL!	#NULL!	2	#NULL!	#NULL!	0	#NULL!	#NULL!	#NULL!	#NULL!	#NULL!	1	#NULL!	#NULL!	1	1
2017	3	6	#NULL!	#NULL!	0	0	47	1	1	0	#NULL!	0	0	0	#NULL!	#NULL!	0	#NULL!	#NULL!	#NULL!	#NULL!	#NULL!	6	0	#NULL!	3.6	1.7	0.85	5.1	5.5	#NULL!	#NULL!	#NULL!	22	#NULL!	0	#NULL!	#NULL!	#NULL!	#NULL!	#NULL!	#NULL!	#NULL!	#NULL!	0	0	2	1
2014	2	2	1	7	0	0	79	2	1	1	0	1	0	0	0	0	0	0	1	0	0	0	7	0	#NULL!	6.21	2.61	3.71	0.75	8.6	#NULL!	0	#NULL!	7	0	4	3	0	0	4	1	0	0	0	0	1	1	0
2016	2	5	4	#NULL!	1	1	80	2	1	1	0	1	0	0	#NULL!	#NULL!	0	#NULL!	#NULL!	#NULL!	#NULL!	#NULL!	3	0	#NULL!	4.2	1.81	2.08	0.8	8.3	#NULL!	#NULL!	#NULL!	#NULL!	1	1	#NULL!	0	#NULL!	#NULL!	#NULL!	#NULL!	#NULL!	0	0	0	1	1
2017	2	4	3	#NULL!	0	0	90	1	1	1	#NULL!	1	0	0	#NULL!	#NULL!	1	#NULL!	#NULL!	#NULL!	#NULL!	#NULL!	22	0	#NULL!	#NULL!	#NULL!	#NULL!	#NULL!	6.1	#NULL!	#NULL!	#NULL!	0	#NULL!	0	#NULL!	#NULL!	#NULL!	#NULL!	#NULL!	#NULL!	#NULL!	#NULL!	0	0	1	1
2016	2	2	1	#NULL!	0	0	63	1	0	0	1	0	0	0	#NULL!	#NULL!	0	#NULL!	#NULL!	#NULL!	#NULL!	#NULL!	2	0	#NULL!	5.6	0.83	3.21	3.4	5.7	#NULL!	#NULL!	#NULL!	#NULL!	0	0	#NULL!	0	#NULL!	#NULL!	#NULL!	#NULL!	#NULL!	0	0	0	1	1
2017	1	6	0	#NULL!	1	1	64	1	0	0	#NULL!	0	0	0	#NULL!	#NULL!	0	#NULL!	#NULL!	#NULL!	#NULL!	#NULL!	3	0	#NULL!	3.4	0.76	1.62	2.3	5.8	#NULL!	#NULL!	#NULL!	0	#NULL!	9	#NULL!	#NULL!	#NULL!	#NULL!	#NULL!	#NULL!	#NULL!	#NULL!	#NULL!	#NULL!	1	1
2014	2	1	3	22	0	0	67	1	1	1	0	1	1	0	1	0	0	0	1	0	0	0	22	0	#NULL!	4.92	1.31	3	1.16	#NULL!	#NULL!	#NULL!	#NULL!	#NULL!	3	5	2	0	0	4	1	0	0	1	0	1	1	0
2017	3	6	#NULL!	#NULL!	0	0	71	2	1	0	#NULL!	1	0	0	#NULL!	#NULL!	0	#NULL!	#NULL!	#NULL!	#NULL!	#NULL!	0	0	#NULL!	6.9	1.11	5.19	1.2	5.2	#NULL!	#NULL!	#NULL!	0	#NULL!	0	#NULL!	#NULL!	#NULL!	#NULL!	#NULL!	#NULL!	#NULL!	#NULL!	0	0	2	1
2014	2	1	4	9	4	1	47	1	0	1	1	0	0	0	0	0	0	0	1	0	0	0	9	0	#NULL!	5.35	1.58	3.29	1.07	7.9	#NULL!	0	#NULL!	9	0	4	1	1	1	4	1	0	0	0	0	1	1	0
2014	2	1	2	18	0	0	71	1	1	1	0	#NULL!	1	0	1	0	0	0	1	0	0	0	18	0	#NULL!	#NULL!	#NULL!	#NULL!	#NULL!	9.4	#NULL!	0	#NULL!	#NULL!	5	#NULL!	3	0	0	4	1	0	0	1	#NULL!	#NULL!	1	0
2015	2	1	2	#NULL!	1	1	70	1	1	1	0	0	1	0	#NULL!	#NULL!	0	#NULL!	#NULL!	#NULL!	#NULL!	#NULL!	18	0	#NULL!	#NULL!	#NULL!	#NULL!	#NULL!	9.4	#NULL!	#NULL!	#NULL!	#NULL!	5	#NULL!	#NULL!	0	#NULL!	#NULL!	#NULL!	#NULL!	#NULL!	1	#NULL!	#NULL!	1	1
2013	3	6	#NULL!	5	0	0	51	1	1	1	0	0	0	0	0	0	0	0	0	0	1	0	5	0	#NULL!	5	1.23	3.46	0.94	6.8	#NULL!	0	#NULL!	5	0	0	1	0	1	3	1	1	0	0	0	0	2	0
2013	2	2	1	6	0	0	61	1	1	1	0	1	1	0	1	0	0	0	1	0	0	0	6	0	#NULL!	6.67	1.36	1.79	1.15	8.7	#NULL!	0	#NULL!	2	0	1	2	0	0	3	1	0	0	1	0	0	1	0
2014	2	2	1	6	0	0	75	2	1	1	0	1	0	0	0	0	0	0	1	0	0	0	6	0	#NULL!	7.12	1.2	4.7	2.6	13.2	#NULL!	0	#NULL!	0	4	0	3	0	0	4	1	0	0	0	0	0	1	0
2016	3	6	#NULL!	#NULL!	0	0	39	1	1	0	0	0	0	0	#NULL!	#NULL!	0	#NULL!	#NULL!	#NULL!	#NULL!	#NULL!	5	0	#NULL!	4.2	0.68	2.49	2.2	5.5	#NULL!	#NULL!	#NULL!	#NULL!	2	1	#NULL!	0	#NULL!	#NULL!	#NULL!	#NULL!	#NULL!	0	0	0	2	1
2013	3	6	#NULL!	10	0	0	57	1	0	0	2	0	0	0	0	0	0	0	0	0	1	0	10	0	#NULL!	#NULL!	#NULL!	#NULL!	#NULL!	#NULL!	#NULL!	1	2	4	0	5	1	0	0	3	1	1	0	0	0	1	2	0
2016	2	5	4	#NULL!	0	0	66	2	1	1	0	1	0	0	#NULL!	#NULL!	0	#NULL!	#NULL!	#NULL!	#NULL!	#NULL!	3	0	#NULL!	6.5	1.19	3.95	3.1	8	#NULL!	#NULL!	#NULL!	#NULL!	3	3	#NULL!	0	#NULL!	#NULL!	#NULL!	#NULL!	#NULL!	0	0	1	1	1
2016	2	5	2	#NULL!	1	1	66	2	1	1	0	0	0	0	#NULL!	#NULL!	0	#NULL!	#NULL!	#NULL!	#NULL!	#NULL!	6	0	#NULL!	3.7	0.97	2.23	1.1	7.5	#NULL!	#NULL!	#NULL!	5	4	3	#NULL!	0	#NULL!	#NULL!	#NULL!	#NULL!	#NULL!	0	0	1	1	1
2015	3	6	#NULL!	#NULL!	0	0	79	1	1	0	0	1	0	0	#NULL!	#NULL!	0	#NULL!	#NULL!	#NULL!	#NULL!	#NULL!	16	0	#NULL!	#NULL!	#NULL!	#NULL!	#NULL!	5.4	#NULL!	#NULL!	#NULL!	#NULL!	4	2	#NULL!	0	#NULL!	#NULL!	#NULL!	#NULL!	#NULL!	0	0	0	2	1
2017	1	6	0	#NULL!	0	0	48	2	1	0	#NULL!	0	0	0	#NULL!	#NULL!	0	#NULL!	#NULL!	#NULL!	#NULL!	#NULL!	0	0	#NULL!	2.5	0.46	1.66	0.8	5.2	#NULL!	#NULL!	#NULL!	1	#NULL!	0	#NULL!	#NULL!	#NULL!	#NULL!	#NULL!	#NULL!	#NULL!	#NULL!	0	0	1	1
2017	2	3	1	#NULL!	0	0	48	2	1	0	#NULL!	1	0	0	#NULL!	#NULL!	0	#NULL!	#NULL!	#NULL!	#NULL!	#NULL!	3	0	#NULL!	4.6	0.83	3.18	1.3	5.5	#NULL!	#NULL!	#NULL!	3	#NULL!	0	#NULL!	#NULL!	#NULL!	#NULL!	#NULL!	#NULL!	#NULL!	#NULL!	0	0	1	1
2017	2	3	3	#NULL!	0	0	75	1	1	1	#NULL!	0	0	0	#NULL!	#NULL!	1	#NULL!	#NULL!	#NULL!	#NULL!	#NULL!	19	1	25	4	1.04	2.62	0.8	6.8	#NULL!	#NULL!	#NULL!	18	#NULL!	0	#NULL!	#NULL!	#NULL!	#NULL!	#NULL!	#NULL!	#NULL!	#NULL!	0	0	1	1
2016	2	2	1	#NULL!	0	0	43	1	0	1	0	0	0	0	#NULL!	#NULL!	0	#NULL!	#NULL!	#NULL!	#NULL!	#NULL!	3	0	#NULL!	#NULL!	#NULL!	#NULL!	#NULL!	12.1	#NULL!	#NULL!	#NULL!	#NULL!	0	0	#NULL!	1	#NULL!	#NULL!	#NULL!	#NULL!	#NULL!	0	0	0	1	1
2017	2	1	3	#NULL!	0	0	59	1	1	1	#NULL!	1	0	0	#NULL!	#NULL!	0	#NULL!	#NULL!	#NULL!	#NULL!	#NULL!	2	0	#NULL!	5.4	0.86	3.91	1.3	12.1	#NULL!	#NULL!	#NULL!	1	#NULL!	0	#NULL!	#NULL!	#NULL!	#NULL!	#NULL!	#NULL!	#NULL!	#NULL!	0	0	1	1
2017	2	2	1	#NULL!	0	0	70	2	1	1	#NULL!	1	0	0	#NULL!	#NULL!	0	#NULL!	#NULL!	#NULL!	#NULL!	#NULL!	1	0	#NULL!	3.8	1.12	2.36	0.8	5.4	#NULL!	#NULL!	#NULL!	1	#NULL!	0	#NULL!	#NULL!	#NULL!	#NULL!	#NULL!	#NULL!	#NULL!	#NULL!	0	0	1	1
2016	2	2	4	#NULL!	0	0	61	1	1	1	1	1	0	0	#NULL!	#NULL!	0	#NULL!	#NULL!	#NULL!	#NULL!	#NULL!	0	0	#NULL!	4.1	0.76	2.1	2.8	6.3	#NULL!	#NULL!	#NULL!	#NULL!	1	0	#NULL!	1	#NULL!	#NULL!	#NULL!	#NULL!	#NULL!	0	0	0	1	1
2017	2	4	2	#NULL!	0	0	56	1	1	1	#NULL!	0	0	0	#NULL!	#NULL!	1	#NULL!	#NULL!	#NULL!	#NULL!	#NULL!	1	0	#NULL!	5.1	1.09	3.34	1.4	8.5	#NULL!	#NULL!	#NULL!	1	#NULL!	4	#NULL!	#NULL!	#NULL!	#NULL!	#NULL!	#NULL!	#NULL!	#NULL!	0	1	1	1
2017	2	3	1	#NULL!	1	1	56	1	1	1	#NULL!	1	0	0	#NULL!	#NULL!	1	#NULL!	#NULL!	#NULL!	#NULL!	#NULL!	1	0	#NULL!	4.5	1.03	2.79	1.5	6.2	#NULL!	#NULL!	#NULL!	0	#NULL!	0	#NULL!	#NULL!	#NULL!	#NULL!	#NULL!	#NULL!	#NULL!	#NULL!	0	0	1	1
2013	2	2	1	3	1	1	55	1	1	1	1	0	1	0	1	0	0	0	1	0	0	0	3	0	#NULL!	3.36	1.35	1.65	0.8	7.5	#NULL!	0	#NULL!	3	5	5	1	1	0	3	1	0	0	1	0	1	1	0
2013	2	1	2	7	0	0	88	1	1	1	0	0	0	0	0	0	0	0	1	0	0	0	7	0	#NULL!	#NULL!	#NULL!	#NULL!	#NULL!	#NULL!	#NULL!	1	2	7	5	6	4	0	0	3	1	0	0	0	1	1	1	0
2015	1	6	0	#NULL!	0	0	74	1	1	1	0	1	0	0	#NULL!	#NULL!	0	#NULL!	#NULL!	#NULL!	#NULL!	#NULL!	0	0	#NULL!	#NULL!	#NULL!	#NULL!	#NULL!	6.2	#NULL!	#NULL!	#NULL!	#NULL!	4	4	#NULL!	1	#NULL!	#NULL!	#NULL!	#NULL!	#NULL!	0	0	1	1	1
2017	2	2	1	#NULL!	0	0	53	1	1	1	#NULL!	1	0	0	#NULL!	#NULL!	0	#NULL!	#NULL!	#NULL!	#NULL!	#NULL!	0	0	#NULL!	5.5	0.95	3.61	2	12.7	#NULL!	#NULL!	#NULL!	0	#NULL!	0	#NULL!	#NULL!	#NULL!	#NULL!	#NULL!	#NULL!	#NULL!	#NULL!	0	0	1	1
2015	1	6	0	#NULL!	0	0	84	1	1	1	0	1	1	0	#NULL!	#NULL!	0	#NULL!	#NULL!	#NULL!	#NULL!	#NULL!	0	0	#NULL!	#NULL!	#NULL!	#NULL!	#NULL!	8.7	#NULL!	#NULL!	#NULL!	#NULL!	2	#NULL!	#NULL!	0	#NULL!	#NULL!	#NULL!	#NULL!	#NULL!	1	#NULL!	#NULL!	1	1
2017	2	1	1	#NULL!	0	0	38	2	1	1	#NULL!	0	0	0	#NULL!	#NULL!	0	#NULL!	#NULL!	#NULL!	#NULL!	#NULL!	3	0	#NULL!	4	0.8	2.66	1.2	9.5	#NULL!	#NULL!	#NULL!	1	#NULL!	5	#NULL!	#NULL!	#NULL!	#NULL!	#NULL!	#NULL!	#NULL!	#NULL!	0	1	1	1
2016	2	2	4	#NULL!	0	0	19	2	0	0	0	0	0	0	#NULL!	#NULL!	0	#NULL!	#NULL!	#NULL!	#NULL!	#NULL!	1	0	#NULL!	#NULL!	#NULL!	#NULL!	#NULL!	#NULL!	#NULL!	#NULL!	#NULL!	#NULL!	1	1	#NULL!	0	#NULL!	#NULL!	#NULL!	#NULL!	#NULL!	3	0	0	1	1
2013	2	2	#NULL!	8	0	0	57	1	0	0	1	1	1	0	1	0	0	0	1	0	0	0	8	0	#NULL!	4.93	1.24	3.24	0.78	5.7	#NULL!	0	#NULL!	8	4	4	1	0	0	3	1	0	0	1	0	1	1	0
2014	2	2	1	4	0	0	43	1	1	1	0	0	1	0	1	0	0	0	1	0	0	0	4	0	#NULL!	5.9	2.01	3.43	1.02	6.5	#NULL!	0	#NULL!	4	0	3	1	0	0	4	1	0	0	1	0	1	1	0
2015	2	1	1	#NULL!	0	0	45	1	1	0	1	1	1	0	#NULL!	#NULL!	0	#NULL!	#NULL!	#NULL!	#NULL!	#NULL!	10	1	21	6.47	0.59	4.12	3.86	5.9	#NULL!	#NULL!	#NULL!	#NULL!	0	0	#NULL!	0	#NULL!	#NULL!	#NULL!	#NULL!	#NULL!	1	0	0	1	1
2016	1	6	0	#NULL!	1	1	46	1	1	0	0	1	1	0	#NULL!	#NULL!	0	#NULL!	#NULL!	#NULL!	#NULL!	#NULL!	0	0	#NULL!	4.4	0.49	3.27	1.4	6.4	#NULL!	#NULL!	#NULL!	#NULL!	0	0	#NULL!	0	#NULL!	#NULL!	#NULL!	#NULL!	#NULL!	1	0	0	1	1
2017	2	2	1	#NULL!	0	0	73	2	1	0	#NULL!	0	0	0	#NULL!	#NULL!	0	#NULL!	#NULL!	#NULL!	#NULL!	#NULL!	3	0	#NULL!	5.1	1.52	3.19	0.8	5.3	#NULL!	#NULL!	#NULL!	2	#NULL!	0	#NULL!	#NULL!	#NULL!	#NULL!	#NULL!	#NULL!	#NULL!	#NULL!	0	0	1	1
2013	2	1	#NULL!	13	0	0	59	1	1	1	1	1	1	1	1	1	0	0	1	0	0	0	13	0	#NULL!	4.63	1.06	2.98	1.36	10.3	#NULL!	0	#NULL!	13	1	3	1	0	0	3	1	0	0	2	0	1	1	0
2017	2	1	2	#NULL!	0	0	50	1	1	1	#NULL!	1	0	0	#NULL!	#NULL!	0	#NULL!	#NULL!	#NULL!	#NULL!	#NULL!	7	0	#NULL!	4	0.75	1.63	3.7	11.2	#NULL!	#NULL!	#NULL!	0	#NULL!	0	#NULL!	#NULL!	#NULL!	#NULL!	#NULL!	#NULL!	#NULL!	#NULL!	0	0	1	1
2016	2	3	4	#NULL!	0	0	79	1	1	0	1	0	1	0	#NULL!	#NULL!	1	#NULL!	#NULL!	#NULL!	#NULL!	#NULL!	3	0	#NULL!	6.9	1.66	4.89	0.7	6.1	#NULL!	#NULL!	#NULL!	#NULL!	2	0	#NULL!	0	#NULL!	#NULL!	#NULL!	#NULL!	#NULL!	1	0	0	1	1
2016	2	1	1	#NULL!	0	0	70	2	0	1	0	1	1	0	#NULL!	#NULL!	0	#NULL!	#NULL!	#NULL!	#NULL!	#NULL!	3	0	#NULL!	#NULL!	#NULL!	#NULL!	#NULL!	11.7	#NULL!	#NULL!	#NULL!	#NULL!	4	5	#NULL!	0	#NULL!	#NULL!	#NULL!	#NULL!	#NULL!	1	0	1	1	1
2013	1	2	0	0	0	0	84	1	1	1	0	0	1	0	1	0	0	0	0	1	0	0	6	0	#NULL!	3.95	1.03	2.34	1.3	#NULL!	#NULL!	0	#NULL!	6	3	3	4	1	1	3	1	0	1	1	0	1	1	0
2014	2	2	3	24	1	1	82	2	1	0	0	0	1	0	1	0	0	0	1	0	0	0	24	0	#NULL!	#NULL!	#NULL!	#NULL!	#NULL!	6.2	#NULL!	1	1	24	4	6	4	1	0	4	1	0	0	1	1	1	1	0
2017	1	6	0	#NULL!	0	0	64	1	0	1	#NULL!	0	0	0	#NULL!	#NULL!	0	#NULL!	#NULL!	#NULL!	#NULL!	#NULL!	0	0	#NULL!	4.9	0.62	3.38	2	6.5	#NULL!	#NULL!	#NULL!	0	#NULL!	4	#NULL!	#NULL!	#NULL!	#NULL!	#NULL!	#NULL!	#NULL!	#NULL!	0	1	1	1
2017	2	3	2	#NULL!	0	0	66	1	1	0	#NULL!	1	0	0	#NULL!	#NULL!	0	#NULL!	#NULL!	#NULL!	#NULL!	#NULL!	5	1	21	3.9	1.3	2.24	0.8	6	#NULL!	#NULL!	#NULL!	1	#NULL!	6	#NULL!	#NULL!	#NULL!	#NULL!	#NULL!	#NULL!	#NULL!	#NULL!	1	1	1	1
2013	2	1	4	4	0	0	53	2	1	1	0	0	1	0	1	0	0	0	1	0	0	0	4	0	#NULL!	5.77	#NULL!	3.76	2.05	10.41	#NULL!	0	#NULL!	10	5	5	1	0	0	3	1	0	0	1	0	1	1	0
2016	2	1	1	#NULL!	0	0	36	1	0	0	0	0	0	0	#NULL!	#NULL!	0	#NULL!	#NULL!	#NULL!	#NULL!	#NULL!	1	0	#NULL!	4.2	1.18	2.75	0.7	5.7	#NULL!	#NULL!	#NULL!	0	0	0	#NULL!	0	#NULL!	#NULL!	#NULL!	#NULL!	#NULL!	0	0	0	1	1
2015	2	5	4	#NULL!	0	0	44	2	0	1	0	0	0	0	#NULL!	#NULL!	0	#NULL!	#NULL!	#NULL!	#NULL!	#NULL!	20	0	#NULL!	#NULL!	#NULL!	#NULL!	#NULL!	#NULL!	#NULL!	#NULL!	#NULL!	#NULL!	6	6	#NULL!	0	#NULL!	#NULL!	#NULL!	#NULL!	#NULL!	0	1	1	1	1
2015	1	6	0	#NULL!	0	0	40	1	1	0	1	1	0	0	#NULL!	#NULL!	0	#NULL!	#NULL!	#NULL!	#NULL!	#NULL!	0	0	#NULL!	5.47	0.77	3.43	2.82	4.9	#NULL!	#NULL!	#NULL!	#NULL!	0	0	#NULL!	0	#NULL!	#NULL!	#NULL!	#NULL!	#NULL!	0	0	0	1	1
2015	2	1	2	#NULL!	0	0	67	1	1	1	0	0	1	0	#NULL!	#NULL!	0	#NULL!	#NULL!	#NULL!	#NULL!	#NULL!	14	0	#NULL!	3.04	0.48	2.1	1.02	12.1	#NULL!	#NULL!	#NULL!	#NULL!	4	3	#NULL!	0	#NULL!	#NULL!	#NULL!	#NULL!	#NULL!	1	0	1	1	1
2016	2	1	1	#NULL!	0	0	46	1	0	0	1	1	0	0	#NULL!	#NULL!	0	#NULL!	#NULL!	#NULL!	#NULL!	#NULL!	4	1	65	4	1.13	2.02	2	5	#NULL!	#NULL!	#NULL!	0	0	1	#NULL!	0	#NULL!	#NULL!	#NULL!	#NULL!	#NULL!	0	0	0	1	1
2013	2	2	#NULL!	8	0	0	74	1	0	0	0	0	0	0	0	0	0	0	1	0	0	0	8	0	#NULL!	5.24	0.99	3.69	1.25	6.5	#NULL!	0	#NULL!	8	0	4	3	0	0	3	1	0	0	0	0	1	1	0
2016	2	2	1	#NULL!	0	0	48	1	1	0	1	1	0	0	#NULL!	#NULL!	0	#NULL!	#NULL!	#NULL!	#NULL!	#NULL!	0	0	#NULL!	3.4	1.02	2.03	0.9	#NULL!	#NULL!	#NULL!	#NULL!	0	3	#NULL!	#NULL!	0	#NULL!	#NULL!	#NULL!	#NULL!	#NULL!	0	#NULL!	#NULL!	1	1
2014	2	2	1	4	1	1	69	1	1	1	0	1	1	0	1	0	0	0	1	0	0	0	4	0	#NULL!	3.21	0.63	1.38	2.67	8.8	#NULL!	0	#NULL!	2	0	4	2	1	0	4	1	0	0	1	0	1	1	0
2017	2	1	2	#NULL!	1	1	71	1	1	1	#NULL!	1	0	0	#NULL!	#NULL!	0	#NULL!	#NULL!	#NULL!	#NULL!	#NULL!	3	0	#NULL!	5.1	0.8	2.28	4.6	6.8	#NULL!	#NULL!	#NULL!	1	#NULL!	#NULL!	#NULL!	#NULL!	#NULL!	#NULL!	#NULL!	#NULL!	#NULL!	#NULL!	#NULL!	#NULL!	1	1
2017	2	1	1	#NULL!	0	0	48	1	1	1	#NULL!	1	0	0	#NULL!	#NULL!	0	#NULL!	#NULL!	#NULL!	#NULL!	#NULL!	3	0	#NULL!	6.8	0.83	3.36	5.9	11.1	#NULL!	#NULL!	#NULL!	0	#NULL!	2	#NULL!	#NULL!	#NULL!	#NULL!	#NULL!	#NULL!	#NULL!	#NULL!	0	0	1	1
2016	2	2	1	#NULL!	0	0	72	1	1	1	0	1	0	0	#NULL!	#NULL!	0	#NULL!	#NULL!	#NULL!	#NULL!	#NULL!	0	0	#NULL!	5	0.82	3.52	1.5	5.6	#NULL!	#NULL!	#NULL!	0	0	0	#NULL!	1	#NULL!	#NULL!	#NULL!	#NULL!	#NULL!	0	0	0	1	1
2017	5	4	#NULL!	#NULL!	0	0	28	2	0	0	#NULL!	0	0	0	#NULL!	#NULL!	0	#NULL!	#NULL!	#NULL!	#NULL!	#NULL!	0	0	#NULL!	#NULL!	#NULL!	#NULL!	#NULL!	#NULL!	#NULL!	#NULL!	#NULL!	6	#NULL!	0	#NULL!	#NULL!	#NULL!	#NULL!	#NULL!	#NULL!	#NULL!	#NULL!	0	0	#NULL!	1
2015	2	1	4	#NULL!	0	0	68	2	1	1	0	1	0	0	#NULL!	#NULL!	0	#NULL!	#NULL!	#NULL!	#NULL!	#NULL!	8	0	#NULL!	5.62	1.01	4.06	1.22	9.3	#NULL!	#NULL!	#NULL!	#NULL!	1	0	#NULL!	0	#NULL!	#NULL!	#NULL!	#NULL!	#NULL!	0	0	0	1	1
2016	2	5	4	#NULL!	0	0	76	1	1	0	0	0	0	0	#NULL!	#NULL!	0	#NULL!	#NULL!	#NULL!	#NULL!	#NULL!	7	0	#NULL!	5.7	1.23	3.96	1.1	5.7	#NULL!	#NULL!	#NULL!	8	4	3	#NULL!	0	#NULL!	#NULL!	#NULL!	#NULL!	#NULL!	0	0	1	1	1
2015	2	2	4	#NULL!	0	0	61	2	1	1	0	0	0	0	#NULL!	#NULL!	0	#NULL!	#NULL!	#NULL!	#NULL!	#NULL!	20	1	21	4.4	0.84	2.18	3	10	#NULL!	#NULL!	#NULL!	#NULL!	1	1	#NULL!	0	#NULL!	#NULL!	#NULL!	#NULL!	#NULL!	0	0	0	1	1
2015	2	2	1	#NULL!	0	0	57	1	0	0	0	1	0	0	#NULL!	#NULL!	0	#NULL!	#NULL!	#NULL!	#NULL!	#NULL!	7	1	16	6.47	1.13	4.75	1.39	5.3	#NULL!	#NULL!	#NULL!	#NULL!	1	0	#NULL!	0	#NULL!	#NULL!	#NULL!	#NULL!	#NULL!	0	0	0	1	1
2015	2	2	1	#NULL!	0	0	45	1	0	1	1	0	0	0	#NULL!	#NULL!	0	#NULL!	#NULL!	#NULL!	#NULL!	#NULL!	0	0	#NULL!	#NULL!	#NULL!	#NULL!	#NULL!	11.7	#NULL!	#NULL!	#NULL!	#NULL!	0	0	#NULL!	0	#NULL!	#NULL!	#NULL!	#NULL!	#NULL!	0	0	0	1	1
2014	3	6	#NULL!	25	1	1	51	1	1	1	1	1	1	0	1	0	0	0	0	0	1	0	25	0	#NULL!	3.31	1	1.8	0.99	5.8	#NULL!	0	#NULL!	2	0	5	1	1	0	4	1	1	0	1	0	1	2	0
2014	2	1	3	13	1	1	95	1	1	1	0	0	1	0	1	0	0	0	1	0	0	0	13	0	#NULL!	#NULL!	#NULL!	#NULL!	#NULL!	7.8	#NULL!	0	#NULL!	13	5	5	4	1	0	4	1	0	0	1	0	1	1	0
2013	2	2	1	7	1	1	68	1	0	1	1	0	1	0	1	0	0	0	1	0	0	0	7	0	#NULL!	6	1.3	3.95	1.72	8.2	#NULL!	0	#NULL!	4	4	4	2	1	0	3	1	0	0	1	0	1	1	0
2017	2	1	2	#NULL!	0	0	42	1	1	0	#NULL!	0	0	0	#NULL!	#NULL!	0	#NULL!	#NULL!	#NULL!	#NULL!	#NULL!	6	0	#NULL!	4.1	0.56	2.43	2.5	6.2	#NULL!	#NULL!	#NULL!	#NULL!	#NULL!	1	#NULL!	#NULL!	#NULL!	#NULL!	#NULL!	#NULL!	#NULL!	#NULL!	0	0	1	1
2014	2	1	4	18	0	0	58	1	1	1	0	0	0	0	0	0	0	0	1	0	0	0	18	0	#NULL!	4.46	1	3.16	0.65	8.6	#NULL!	1	1	18	0	6	1	0	1	4	1	0	0	0	1	1	1	0
2013	2	1	2	4	0	0	29	1	0	0	1	0	1	0	1	0	0	0	1	1	0	0	4	0	#NULL!	3.21	1.87	1.15	0.42	#NULL!	#NULL!	0	#NULL!	4	0	0	1	0	0	3	1	0	0	1	0	0	1	0
2014	2	2	1	6	0	0	57	2	1	1	0	0	1	1	1	1	0	0	1	0	0	0	6	0	#NULL!	4.26	1.39	2.15	1.6	8.1	#NULL!	0	#NULL!	6	0	2	1	0	0	4	1	0	0	2	0	0	1	0
2013	2	2	1	7	1	1	75	2	1	1	0	0	1	1	1	1	0	0	1	0	0	0	7	0	#NULL!	4.16	1.16	2.5	1.12	7.9	#NULL!	0	#NULL!	1	0	3	3	1	1	3	1	0	0	2	0	1	1	0
2013	2	1	3	16	2	1	57	1	1	0	0	1	1	1	1	1	1	0	1	0	0	0	16	0	#NULL!	4.1	1.74	1.96	0.88	5	#NULL!	0	#NULL!	16	5	5	1	1	0	3	1	0	0	2	0	1	1	0
2014	2	3	1	1	0	0	41	1	0	0	0	0	0	0	0	0	0	0	1	0	0	0	1	0	#NULL!	4.23	0.35	3	2.15	6	7	0	#NULL!	1	0	0	1	0	0	4	1	0	0	0	0	0	1	0
2017	2	1	4	#NULL!	0	0	46	1	1	1	#NULL!	1	0	0	#NULL!	#NULL!	0	#NULL!	#NULL!	#NULL!	#NULL!	#NULL!	12	1	52	7.49	2.1	4.64	1.67	6.8	#NULL!	#NULL!	#NULL!	3	#NULL!	0	#NULL!	#NULL!	#NULL!	#NULL!	#NULL!	#NULL!	#NULL!	#NULL!	0	0	1	1
2013	1	2	0	0	0	0	80	1	1	1	0	0	1	1	1	1	0	0	0	1	0	0	7	0	#NULL!	#NULL!	#NULL!	#NULL!	#NULL!	8	#NULL!	0	#NULL!	7	0	1	3	0	1	3	1	0	1	2	0	0	1	0
2014	1	2	0	0	0	0	80	1	1	1	0	1	1	0	1	0	0	0	0	1	0	0	0	0	#NULL!	2.96	0.88	1.38	1.56	7.2	#NULL!	0	#NULL!	0	0	0	3	1	0	4	1	0	1	1	0	0	1	0
2015	2	2	1	#NULL!	0	0	61	1	1	1	0	1	0	0	#NULL!	#NULL!	0	#NULL!	#NULL!	#NULL!	#NULL!	#NULL!	2	0	#NULL!	5.6	0.85	4.13	1.4	7.7	#NULL!	#NULL!	#NULL!	#NULL!	1	0	#NULL!	1	#NULL!	#NULL!	#NULL!	#NULL!	#NULL!	0	0	0	1	1
2016	2	5	4	#NULL!	0	0	77	1	0	1	0	1	0	0	#NULL!	#NULL!	0	#NULL!	#NULL!	#NULL!	#NULL!	#NULL!	25	0	#NULL!	4.7	1.08	2.97	1.5	7	#NULL!	#NULL!	#NULL!	#NULL!	6	6	#NULL!	0	#NULL!	#NULL!	#NULL!	#NULL!	#NULL!	0	1	1	1	1
2016	2	3	2	#NULL!	0	0	66	1	1	1	0	0	0	0	#NULL!	#NULL!	0	#NULL!	#NULL!	#NULL!	#NULL!	#NULL!	6	1	39	3.9	1.28	2.12	1	8.4	#NULL!	#NULL!	#NULL!	8	4	3	#NULL!	0	#NULL!	#NULL!	#NULL!	#NULL!	#NULL!	0	0	1	1	1
2015	2	3	2	#NULL!	0	0	62	1	1	1	0	1	1	0	#NULL!	#NULL!	0	#NULL!	#NULL!	#NULL!	#NULL!	#NULL!	5	0	#NULL!	3.2	0.49	2.13	1.2	13.7	#NULL!	#NULL!	#NULL!	#NULL!	2	0	#NULL!	0	#NULL!	#NULL!	#NULL!	#NULL!	#NULL!	1	0	0	1	1
2014	1	1	0	0	0	0	40	1	0	0	0	0	0	0	0	0	0	0	0	1	0	0	1	0	#NULL!	4.32	0.8	2.95	1.27	#NULL!	#NULL!	0	#NULL!	0	0	0	1	0	1	4	1	0	1	0	0	0	1	0
2013	3	6	#NULL!	4	0	0	76	1	1	1	0	0	1	0	1	0	0	0	0	0	1	0	4	0	#NULL!	#NULL!	#NULL!	#NULL!	#NULL!	7.9	#NULL!	0	#NULL!	4	1	1	3	0	0	3	1	1	0	1	0	0	2	0
2014	2	2	1	4	1	1	54	1	1	1	0	1	0	0	0	0	0	0	1	0	0	0	4	0	#NULL!	9.55	1.41	7.48	1.47	13.1	#NULL!	0	#NULL!	1	0	0	1	1	0	4	1	0	0	0	0	0	1	0
2015	3	6	#NULL!	#NULL!	0	0	74	1	1	1	0	1	1	0	#NULL!	#NULL!	0	#NULL!	#NULL!	#NULL!	#NULL!	#NULL!	6	0	#NULL!	4.3	1.52	2.5	0.6	6.5	#NULL!	#NULL!	#NULL!	#NULL!	4	#NULL!	#NULL!	0	#NULL!	#NULL!	#NULL!	#NULL!	#NULL!	1	#NULL!	#NULL!	2	1
2013	3	6	#NULL!	13	0	0	82	1	1	0	0	0	1	0	1	0	0	0	0	0	1	0	13	0	#NULL!	4.68	1.1	3.08	1.11	6.6	#NULL!	0	#NULL!	13	5	5	4	0	0	3	1	1	0	1	0	1	2	0
2016	2	2	4	#NULL!	0	0	56	1	1	1	0	1	0	0	#NULL!	#NULL!	0	#NULL!	#NULL!	#NULL!	#NULL!	#NULL!	3	0	#NULL!	5.5	0.79	2.46	5	8.3	#NULL!	#NULL!	#NULL!	#NULL!	2	2	#NULL!	0	#NULL!	#NULL!	#NULL!	#NULL!	#NULL!	0	0	0	1	1
2017	2	4	2	#NULL!	0	0	57	1	1	1	#NULL!	1	0	0	#NULL!	#NULL!	0	#NULL!	#NULL!	#NULL!	#NULL!	#NULL!	5	0	#NULL!	6.1	0.9	3.99	2.6	7.2	#NULL!	#NULL!	#NULL!	4	#NULL!	#NULL!	#NULL!	#NULL!	#NULL!	#NULL!	#NULL!	#NULL!	#NULL!	#NULL!	#NULL!	#NULL!	1	1
2015	2	2	1	#NULL!	0	0	81	1	1	0	0	1	0	0	#NULL!	#NULL!	0	#NULL!	#NULL!	#NULL!	#NULL!	#NULL!	5	0	#NULL!	3.5	1.09	2.13	0.7	5.5	#NULL!	#NULL!	#NULL!	#NULL!	5	#NULL!	#NULL!	0	#NULL!	#NULL!	#NULL!	#NULL!	#NULL!	0	#NULL!	#NULL!	1	1
2014	2	2	1	#NULL!	0	0	68	1	1	1	0	1	0	0	0	0	0	0	1	0	0	0	#NULL!	0	#NULL!	3.9	1.4	2	1	10.3	#NULL!	0	#NULL!	#NULL!	0	1	2	0	0	4	1	0	0	0	0	0	1	0
2015	2	1	2	#NULL!	0	0	51	1	1	0	0	0	0	0	#NULL!	#NULL!	0	#NULL!	#NULL!	#NULL!	#NULL!	#NULL!	3	0	#NULL!	6.1	0.71	4.53	1.9	6	#NULL!	#NULL!	#NULL!	#NULL!	1	0	#NULL!	0	#NULL!	#NULL!	#NULL!	#NULL!	#NULL!	0	0	0	1	1
2014	2	2	1	9	0	0	66	2	1	1	0	0	0	0	0	0	0	0	1	0	0	0	9	0	#NULL!	3.98	1.06	2.26	1.47	6.9	#NULL!	0	#NULL!	9	0	2	2	0	1	4	1	0	0	0	0	0	1	0
2014	2	2	1	3	0	0	67	2	1	1	0	1	1	0	1	0	0	0	1	0	0	0	3	0	#NULL!	3.98	1	2.26	1.47	6.9	#NULL!	0	#NULL!	3	1	1	2	0	0	4	1	0	0	1	0	0	1	0
2017	2	3	2	#NULL!	0	0	61	1	1	1	#NULL!	1	0	0	#NULL!	#NULL!	1	#NULL!	#NULL!	#NULL!	#NULL!	#NULL!	4	0	#NULL!	6.4	1.07	4.81	1.1	9	#NULL!	#NULL!	#NULL!	1	#NULL!	#NULL!	#NULL!	#NULL!	#NULL!	#NULL!	#NULL!	#NULL!	#NULL!	#NULL!	#NULL!	#NULL!	1	1
2016	2	5	1	#NULL!	0	0	57	1	0	1	1	1	0	0	#NULL!	#NULL!	0	#NULL!	#NULL!	#NULL!	#NULL!	#NULL!	4	0	#NULL!	6.3	0.86	4.72	1.5	6.4	#NULL!	#NULL!	#NULL!	#NULL!	1	1	#NULL!	0	#NULL!	#NULL!	#NULL!	#NULL!	#NULL!	0	0	0	1	1
2016	2	1	1	#NULL!	1	1	57	1	1	1	0	1	0	0	#NULL!	#NULL!	0	#NULL!	#NULL!	#NULL!	#NULL!	#NULL!	8	1	102	7.8	#NULL!	5.91	#NULL!	6.8	#NULL!	#NULL!	#NULL!	2	1	0	#NULL!	0	#NULL!	#NULL!	#NULL!	#NULL!	#NULL!	0	0	0	1	1
2016	3	6	#NULL!	#NULL!	0	0	29	2	1	0	0	0	0	0	#NULL!	#NULL!	0	#NULL!	#NULL!	#NULL!	#NULL!	#NULL!	7	0	#NULL!	#NULL!	#NULL!	#NULL!	#NULL!	#NULL!	#NULL!	#NULL!	#NULL!	#NULL!	6	6	#NULL!	0	#NULL!	#NULL!	#NULL!	#NULL!	#NULL!	0	1	1	2	1
2017	2	2	1	#NULL!	0	0	46	1	1	0	#NULL!	1	0	0	#NULL!	#NULL!	0	#NULL!	#NULL!	#NULL!	#NULL!	#NULL!	1	0	#NULL!	4.6	1.17	2.74	1.4	5.3	#NULL!	#NULL!	#NULL!	2	#NULL!	#NULL!	#NULL!	#NULL!	#NULL!	#NULL!	#NULL!	#NULL!	#NULL!	#NULL!	#NULL!	#NULL!	1	1
2017	2	1	4	#NULL!	0	0	55	2	1	1	#NULL!	1	0	0	#NULL!	#NULL!	0	#NULL!	#NULL!	#NULL!	#NULL!	#NULL!	2	0	#NULL!	6.4	1.14	4.68	1.3	9.5	#NULL!	#NULL!	#NULL!	1	#NULL!	1	#NULL!	#NULL!	#NULL!	#NULL!	#NULL!	#NULL!	#NULL!	#NULL!	0	0	1	1
2013	2	3	2	12	0	0	64	1	1	1	0	0	0	0	0	0	0	0	1	0	0	0	12	0	#NULL!	3.06	1.15	1.44	1.05	9.1	4	0	#NULL!	12	0	5	2	0	0	3	1	0	0	0	0	1	1	0
2017	2	2	4	#NULL!	0	0	69	1	1	1	#NULL!	1	0	0	#NULL!	#NULL!	0	#NULL!	#NULL!	#NULL!	#NULL!	#NULL!	2	0	#NULL!	5	0.81	2.44	3.8	9.4	#NULL!	#NULL!	#NULL!	#NULL!	#NULL!	#NULL!	#NULL!	#NULL!	#NULL!	#NULL!	#NULL!	#NULL!	#NULL!	#NULL!	#NULL!	#NULL!	1	1
2016	2	5	2	#NULL!	0	0	74	1	1	0	1	1	0	0	#NULL!	#NULL!	0	#NULL!	#NULL!	#NULL!	#NULL!	#NULL!	6	0	#NULL!	5.4	1.32	3.55	1.2	5.6	#NULL!	#NULL!	#NULL!	2	1	0	#NULL!	0	#NULL!	#NULL!	#NULL!	#NULL!	#NULL!	0	0	0	1	1
2014	2	1	2	18	1	1	76	1	0	0	1	0	0	1	0	1	0	0	1	0	0	0	18	0	#NULL!	5.1	1.4	3.4	0.7	5.4	#NULL!	0	#NULL!	#NULL!	3	#NULL!	3	1	0	4	1	0	0	2	#NULL!	#NULL!	1	0
2015	2	1	2	#NULL!	2	1	75	1	0	0	1	1	0	0	#NULL!	#NULL!	0	#NULL!	#NULL!	#NULL!	#NULL!	#NULL!	18	0	#NULL!	5.19	1.44	3.4	0.78	5.4	#NULL!	#NULL!	#NULL!	#NULL!	3	2	#NULL!	0	#NULL!	#NULL!	#NULL!	#NULL!	#NULL!	0	0	0	1	1
2015	2	2	4	#NULL!	0	0	57	1	1	1	1	1	0	0	#NULL!	#NULL!	0	#NULL!	#NULL!	#NULL!	#NULL!	#NULL!	4	0	#NULL!	5.73	1.05	3.74	2.1	6.4	#NULL!	#NULL!	#NULL!	#NULL!	3	2	#NULL!	0	#NULL!	#NULL!	#NULL!	#NULL!	#NULL!	0	0	0	1	1
2014	2	2	1	8	0	0	57	1	1	0	0	0	0	0	0	0	0	0	1	0	0	0	8	1	#NULL!	4	0.77	2.43	1.07	5.2	#NULL!	0	#NULL!	3	4	1	1	0	0	4	1	0	0	0	0	0	1	0
2015	2	2	1	#NULL!	1	1	56	1	1	0	1	0	0	0	#NULL!	#NULL!	0	#NULL!	#NULL!	#NULL!	#NULL!	#NULL!	8	1	57	4	0.77	2.43	1.7	5.2	#NULL!	#NULL!	#NULL!	#NULL!	4	4	#NULL!	0	#NULL!	#NULL!	#NULL!	#NULL!	#NULL!	0	0	1	1	1
2015	2	3	1	#NULL!	0	0	56	1	1	0	0	0	1	0	#NULL!	#NULL!	1	#NULL!	#NULL!	#NULL!	#NULL!	#NULL!	1	0	#NULL!	3.3	0.89	1.94	1.1	5.6	#NULL!	#NULL!	#NULL!	#NULL!	0	0	#NULL!	0	#NULL!	#NULL!	#NULL!	#NULL!	#NULL!	1	0	0	1	1
2016	2	2	1	#NULL!	0	0	52	1	1	1	0	0	0	0	#NULL!	#NULL!	0	#NULL!	#NULL!	#NULL!	#NULL!	#NULL!	2	0	#NULL!	6.3	0.5	4.72	2.4	13.6	#NULL!	#NULL!	#NULL!	#NULL!	1	1	#NULL!	0	#NULL!	#NULL!	#NULL!	#NULL!	#NULL!	0	0	0	1	1
